# Supplementary material for: Natural Genetic Variation and Candidate Genes for Morphological Traits in Drosophila melanogaster
Source: PLoS One. 2016 Jul 26;11(7):e0160069. doi: 10.1371/journal.pone.0160069 (PMC4961385; doi:10.1371/journal.pone.0160069)
Supplement: S2 Appendix — Face width, head width and thorax length measurements corresponding to the studied individuals of the second chromosome substitution lines. (XLSX) [file pone.0160069.s002.xlsx]

## Sheet: FW-HW-TL
Population	Line	Replicate	Sex	Individual	FW	HW	TL
Barreal	1	1	F	1	140.46	268	306.88
Barreal	1	1	F	2	139.03	260.63	281.28
Barreal	1	1	F	3	143.28	265.22	284.48
Barreal	1	1	F	4	136.31	263.8	284.41
Barreal	1	1	F	5	132.85	252.98	280.4
Barreal	1	2	F	1	147.12	274.7	300.27
Barreal	1	2	F	2	143.96	265.15	293.49
Barreal	1	2	F	3	139.09	266.99	303.06
Barreal	1	2	F	4	136.3	256.2	287.64
Barreal	1	2	F	5	143.27	264.64	295.44
Barreal	1	2	F	6	140.68	270.68	302.35
Barreal	1	3	F	1	143.42	266.75	299.25
Barreal	1	3	F	2	147.73	265.01	294.44
Barreal	1	3	F	3	145.25	273.03	297.67
Barreal	1	3	F	4	147.71	270.12	290.82
Barreal	1	3	F	5	150.79	267.03	292.34
Barreal	1	3	F	6	135.15	258.7	297.86
Barreal	1	4	F	1	137.12	260.65	291.77
Barreal	1	4	F	2	138.45	261.49	299.2
Barreal	1	4	F	3	146.41	273.91	297.88
Barreal	1	4	F	4	131.4	252.24	261.63
Barreal	1	4	F	5	147.12	272.31	295.6
Barreal	1	1	M	1	137.12	249.91	264.43
Barreal	1	1	M	2	135.3	250.51	259.62
Barreal	1	1	M	3	151.17	256.59	276.52
Barreal	1	1	M	4	133.15	244.73	258.31
Barreal	1	1	M	5	124.81	240.84	270.19
Barreal	1	2	M	1	142.58	252.41	267.05
Barreal	1	2	M	2	137.36	252.83	263.91
Barreal	1	2	M	3	132.38	252.44	264.62
Barreal	1	2	M	4	130.38	224.5	245.07
Barreal	1	2	M	5	136.56	240.26	261.86
Barreal	1	3	M	1	127.68	247.74	264.85
Barreal	1	3	M	2	146.03	246.02	264.64
Barreal	1	3	M	3	134.89	249.87	250.6
Barreal	1	3	M	4	132.28	251.8	257.19
Barreal	1	3	M	5	134.18	252.83	269.54
Barreal	1	4	M	1	144.39	250.46	250.45
Barreal	1	4	M	2	133.66	231.25	240.8
Barreal	1	4	M	3	136.24	256.1	258.05
Barreal	1	4	M	4	137.12	263.61	272.33
Barreal	1	4	M	5	140.46	257.89	275.12
Barreal	2	1	F	1	149.2	271.97	304.58
Barreal	2	1	F	2	134.62	257.61	291.03
Barreal	2	1	F	3	136.56	266.51	301.66
Barreal	2	1	F	4	150.42	268.7	308.7
Barreal	2	1	F	5	157.09	282.14	304.28
Barreal	2	1	F	6	145.42	276.28	305.87
Barreal	2	2	F	1	135.72	246.73	282
Barreal	2	2	F	2	147.14	282.46	299.8
Barreal	2	3	F	1	151.34	278.21	318.47
Barreal	2	3	F	2	137.61	272.07	295
Barreal	2	3	F	3	125.87	268.56	308
Barreal	2	3	F	4	136.7	264.17	296.89
Barreal	2	3	F	5	130.36	258.57	286.25
Barreal	2	3	F	6	153.26	274.88	311.51
Barreal	2	4	F	1	128.88	276.37	315.2
Barreal	2	4	F	2	137.48	274.97	315.91
Barreal	2	4	F	3	124.81	273.66	293.06
Barreal	2	4	F	4	134.73	269.74	303
Barreal	2	4	F	5	129.63	260.99	294.52
Barreal	2	4	F	6	165.02	281.33	303.04
Barreal	2	1	M	1	113.02	224	257.56
Barreal	2	1	M	2	137.53	257.57	270.62
Barreal	2	1	M	3	132.44	245.17	272
Barreal	2	1	M	4	131.47	254.06	270.93
Barreal	2	1	M	5	124.87	248.27	258.03
Barreal	2	2	M	1	118.11	241.4	274.59
Barreal	2	2	M	2	135.03	260.05	261.47
Barreal	2	2	M	3	136.06	249.1	269.05
Barreal	2	2	M	4	121.49	241.35	265
Barreal	2	2	M	5	116.28	224.95	232.18
Barreal	2	3	M	1	138.18	249.47	282.64
Barreal	2	3	M	2	132.62	254.95	266.37
Barreal	2	3	M	3	128	253.43	265.75
Barreal	2	3	M	4	132.52	249.45	265.67
Barreal	2	4	M	1	139.12	260.73	270.9
Barreal	2	4	M	2	132.44	251.75	272.77
Barreal	2	4	M	3	130.38	261.72	269.39
Barreal	2	4	M	4	128.86	255.16	266.66
Barreal	2	4	M	5	136.52	254.7	281.6
Barreal	2	4	M	6	136.37	262.55	280.42
Barreal	3	1	F	1	156.59	275.68	336.14
Barreal	3	1	F	2	139.86	276.13	297.38
Barreal	3	1	F	3	144.31	285.51	309.23
Barreal	3	1	F	4	129.07	273.02	300.5
Barreal	3	1	F	5	145.34	279.97	306.07
Barreal	3	2	F	1	132.52	264.04	305.31
Barreal	3	2	F	2	143.02	266.1	304.07
Barreal	3	2	F	3	136.4	272.95	292.44
Barreal	3	2	F	4	126.04	262.01	291.45
Barreal	3	2	F	5	143.2	259.48	289.67
Barreal	3	3	F	1	128.1	266.32	293.29
Barreal	3	3	F	2	138.01	273.03	301.98
Barreal	3	3	F	3	132.77	263.25	294.39
Barreal	3	3	F	4	141.48	272.39	287.33
Barreal	3	3	F	5	133.15	265.73	292.8
Barreal	3	4	F	1	146.01	277.58	304.01
Barreal	3	4	F	2	128.84	286.19	309.1
Barreal	3	4	F	3	143.39	274.61	303.14
Barreal	3	4	F	4	146.01	281.9	324.14
Barreal	3	4	F	5	138.22	269.92	287.14
Barreal	3	1	M	1	122.04	260.01	268.81
Barreal	3	1	M	2	133.3	253.6	284.01
Barreal	3	1	M	3	139.82	263.82	268.94
Barreal	3	1	M	4	125.6	253.9	261.17
Barreal	3	1	M	5	122.64	241.96	267.76
Barreal	3	2	M	1	134.97	255.54	264.05
Barreal	3	2	M	2	126.87	246.74	254.05
Barreal	3	2	M	3	130.38	255.71	277.41
Barreal	3	2	M	4	124.4	260.86	276.62
Barreal	3	2	M	5	135.59	255.36	268.56
Barreal	3	3	M	1	136.42	246.24	266.84
Barreal	3	3	M	2	126.4	253.8	262.71
Barreal	3	3	M	3	132.85	252.83	275.09
Barreal	3	3	M	4	134.48	254	245.1
Barreal	3	3	M	5	126.83	258.5	259.94
Barreal	3	4	M	1	134.84	259.62	259.86
Barreal	3	4	M	2	117.72	257.53	263.05
Barreal	3	4	M	3	132	254.95	254.91
Barreal	3	4	M	4	114.86	252.79	267.53
Barreal	3	4	M	5	137.31	250.06	265
Barreal	4	1	F	1	143.03	260.86	292.68
Barreal	4	1	F	2	141.6	266.75	305.13
Barreal	4	1	F	3	148.84	258.26	289.4
Barreal	4	1	F	4	135.99	268.41	302.32
Barreal	4	1	F	5	135.36	266.96	294.07
Barreal	4	1	F	6	129.47	242.41	271.67
Barreal	4	2	F	1	139.4	254.8	292.25
Barreal	4	2	F	2	145.34	273.41	301.73
Barreal	4	2	F	3	153.52	279.11	303.61
Barreal	4	2	F	4	128.43	265.24	290.01
Barreal	4	2	F	5	138.18	263.39	292.74
Barreal	4	2	F	6	147.71	269.25	294.35
Barreal	4	2	F	7	141.42	268.66	306.32
Barreal	4	2	F	8	142.24	259.46	278.38
Barreal	4	3	F	1	137.56	241.68	301.44
Barreal	4	4	F	1	125.9	273.24	284.06
Barreal	4	4	F	2	133.09	271.53	285.14
Barreal	4	4	F	3	141.01	251.1	265.81
Barreal	4	4	F	4	148.07	255.93	274.97
Barreal	4	4	F	5	135.09	263.64	293.7
Barreal	4	1	M	1	128.43	246.9	261.4
Barreal	4	2	M	1	127.35	252.98	263.14
Barreal	4	2	M	1	134.72	251.43	261.29
Barreal	4	2	M	1	126.29	248.41	259.13
Barreal	4	2	M	1	134.12	257.86	277.48
Barreal	4	2	M	1	144.81	253.06	267.34
Barreal	4	2	M	1	141.03	267.12	261.4
Barreal	4	2	M	2	120.34	244.4	255.23
Barreal	4	2	M	3	128.5	248.94	263.8
Barreal	4	2	M	4	130.18	251.1	262.23
Barreal	4	2	M	5	134.24	254.35	269.76
Barreal	4	2	M	6	132.4	245.15	253.58
Barreal	4	2	M	7	141.03	249.13	255.2
Barreal	4	2	M	8	132.77	251.59	268.01
Barreal	4	2	M	9	134.84	249.58	269.98
Barreal	4	3	M	1	122.64	226.74	234.52
Barreal	4	4	M	1	124.2	242.4	258.91
Barreal	4	4	M	2	141.79	254.05	271.64
Barreal	4	4	M	3	109.13	194.74	202.76
Barreal	4	4	M	4	131.05	247.1	255.55
Barreal	4	4	M	5	131.32	240.76	263.1
Chilecito	1	1	F	1	141.01	256.22	286.71
Chilecito	1	1	F	2	143.28	260.66	283.55
Chilecito	1	2	F	1	141.78	259.92	288.25
Chilecito	1	2	F	2	128.25	252.14	284.42
Chilecito	1	2	F	3	132.28	265.21	291.55
Chilecito	1	2	F	4	133.99	262.09	301.92
Chilecito	1	2	F	5	128	259.05	296.73
Chilecito	1	2	F	6	144.84	269.76
Chilecito	1	2	F	7	130.19	267.02	288.06
Chilecito	1	3	F	1	149.26	269.8	297.36
Chilecito	1	3	F	2	145.03	262.03	288.26
Chilecito	1	4	F	1	121.62	256.7	293.78
Chilecito	1	4	F	2	132.02	251.01	302.03
Chilecito	1	4	F	3	147.87	263.84	295.53
Chilecito	1	4	F	4	139.94	262.15	285.76
Chilecito	1	4	F	5	133.69	263.05	295.58
Chilecito	1	4	F	6	139.43	260.02	283.99
Chilecito	1	1	M	1	144.59	255.83	263.96
Chilecito	1	1	M	2	138.95	244.43	263.43
Chilecito	1	2	M	1	127.2	256.28	271.71
Chilecito	1	2	M	2	138.71	247.33	251.78
Chilecito	1	2	M	3	127.31	250.73	250.32
Chilecito	1	2	M	4	111.02	220.04	261.95
Chilecito	1	2	M	5	130.38	238.54	256.75
Chilecito	1	3	M	1	128.43	249.26	263.71
Chilecito	1	4	M	1	136.5	244.38	255.97
Chilecito	1	4	M	2	130.29	249.23	258.19
Chilecito	1	4	M	3	116.08	244.1	260.05
Chilecito	1	4	M	4	136.3	250.13	266.31
Chilecito	2	1	F	1	150.47	269.9	310.16
Chilecito	2	1	F	2	149.24	282.33	312.35
Chilecito	2	1	F	3	148.68	280.37	310.19
Chilecito	2	1	F	4	153.94	280.47	311.44
Chilecito	2	1	F	5	136.61	275.33	296.65
Chilecito	2	2	F	1	131.55	257.27	279.06
Chilecito	2	2	F	2	141.95	270.19	289.29
Chilecito	2	2	F	3	139.43	266.15	294.24
Chilecito	2	3	F	1	145.58	276.28	291.24
Chilecito	2	3	F	2	150.21	272.66	300.17
Chilecito	2	3	F	3	140.66	275.43	286.57
Chilecito	2	3	F	4	147.57	258.5	273.75
Chilecito	2	3	F	5	141.57	261.73	289.36
Chilecito	2	3	F	6	153.42	283.21	305
Chilecito	2	4	F	1	147.8	265	285.12
Chilecito	2	4	F	2	140.04	275.26	292.55
Chilecito	2	4	F	3	147.9	272.15	303.04
Chilecito	2	4	F	4	151.03	269.15	305.52
Chilecito	2	4	F	5	151.01	271.04	295.17
Chilecito	2	4	F	6	157.81	280	319.25
Chilecito	2	1	M	1	136.62	261.2	272.59
Chilecito	2	1	M	2	138.11	260.43	268.91
Chilecito	2	1	M	3	152.83	268.34	261.56
Chilecito	2	1	M	4	118.66	238.1	268.8
Chilecito	2	1	M	5	137	269.01	256.13
Chilecito	2	1	M	6	140.36	254.57	263.53
Chilecito	2	1	M	7	141.32	258.14	266.67
Chilecito	2	2	M	1	127.76	255.16	266.56
Chilecito	2	2	M	2	147.65	265.65	270.15
Chilecito	2	3	M	1	134.01	245	254.58
Chilecito	2	3	M	2	117.72	227.34	237.22
Chilecito	2	3	M	3	130.23	238.52	250.34
Chilecito	2	3	M	4	119.1	248.17	265.07
Chilecito	2	3	M	5	135.53	244.18	259.79
Chilecito	2	3	M	6	131.53	248.65	235.38
Chilecito	2	4	M	1	133.54	239.71	261.55
Chilecito	2	4	M	2	126.92	237.33	249.24
Chilecito	2	4	M	3	141.35	245.34	254.14
Chilecito	2	4	M	4	113.36	249.91	267.08
Chilecito	2	4	M	5	132.65	254.57	268.57
Chilecito	2	4	M	6	146.49	254.52	267.03
Chilecito	3	2	F	1	112.41	225.8	242.44
Chilecito	3	2	F	2	124.26	224.72	248.07
Chilecito	3	2	F	3	132.44	255.64	277.63
Chilecito	3	2	F	4	134.83	255.44	301.98
Chilecito	3	2	F	5	142.39	257.3	292.31
Chilecito	3	3	F	1	142.23	269.67	306.81
Chilecito	3	3	F	2	146.67	261.77	306.89
Chilecito	3	3	F	3	134.63	248.57	285.67
Chilecito	3	3	F	4	139.13	252.16	289.28
Chilecito	3	3	F	5	131.13	239.52	286.81
Chilecito	3	3	F	6	138.01	252.16	288.27
Chilecito	3	3	F	7	141.51	251.46	299.71
Chilecito	3	3	F	8	144	267	292.29
Chilecito	3	4	F	1	148.65	258.5	301.36
Chilecito	3	4	F	2	128.46	240.68	270.63
Chilecito	3	4	F	3	134.24	245.16	277
Chilecito	3	1	M	1	115.43	209.68	235.21
Chilecito	3	1	M	2	137.09	243.07	267.27
Chilecito	3	1	M	3	133.09	233.14	253.4
Chilecito	3	1	M	4	111.21	219.4	222.42
Chilecito	3	2	M	1	121.6	230.49	246.98
Chilecito	3	2	M	2	147.83	250.78	294.11
Chilecito	3	2	M	3	134.08	238.05	258.8
Chilecito	3	2	M	4	126.13	233.08	250.89
Chilecito	3	3	M	1	117.32	243.07	239.02
Chilecito	3	3	M	1	136	242.05	258.5
Chilecito	3	3	M	1	128.84	241.5	253
Chilecito	3	3	M	1	97.94	196.01	214.11
Chilecito	3	3	M	2	130.02	240.05	255.81
Chilecito	3	3	M	3	135.71	248.17	274.27
Chilecito	3	3	M	4	140.09	242.41	259.09
Chilecito	3	3	M	5	138.2	240.19	249.02
Chilecito	3	3	M	6	127.48	249.07	273.58
Chilecito	3	3	M	7	120.67	222.61	238.16
Chilecito	3	3	M	8	131.86	247.07	260.74
Chilecito	3	3	M	9	138.19	226.63	252.58
Chilecito	3	4	M	1	125.8	252.73	258.8
Chilecito	3	4	M	2	120.42	213.03	228.27
Chilecito	4	1	F	1	134.35	266.99	294.01
Chilecito	4	1	F	2	155.47	268.69	288.51
Chilecito	4	1	F	3	135.62	263.95	286.18
Chilecito	4	1	F	4	145.87	263.43	283.03
Chilecito	4	1	F	5	146.4	267.41	301.4
Chilecito	4	2	F	1	148.22	266.83	293.64
Chilecito	4	2	F	2	148.65	262.68	291.73
Chilecito	4	2	F	3	147.6	284.45	302.69
Chilecito	4	2	F	4	138.72	253.16	274.65
Chilecito	4	2	F	5	147.71	263.21	286.81
Chilecito	4	3	F	1	162.52	278.73	306.9
Chilecito	4	3	F	2	151.61	272.07	304.25
Chilecito	4	3	F	3	137.21	273.08	302.83
Chilecito	4	3	F	4	147.14	291.04	302.91
Chilecito	4	3	F	5	151.24	279.65	302.48
Chilecito	4	4	F	1	131.21	250.23	283.03
Chilecito	4	4	F	2	141.53	272.86	300.67
Chilecito	4	4	F	3	137	252.61	282.67
Chilecito	4	4	F	4	138.05	269.36	302.69
Chilecito	4	4	F	5	161.04	285.16	329.67
Chilecito	4	1	M	1	120.03	243.15	269.87
Chilecito	4	1	M	2	146.49	257.42	274.88
Chilecito	4	1	M	3	145.01	252.66	269.45
Chilecito	4	1	M	4	123.33	241.77	258.05
Chilecito	4	1	M	5	151.49	240.17	255.77
Chilecito	4	2	M	1	129.4	222	226.18
Chilecito	4	2	M	2	128.38	250.6	254.28
Chilecito	4	2	M	3	123.42	248.81	269.36
Chilecito	4	2	M	4	119.44	245.54	255.34
Chilecito	4	2	M	5	131.24	251.45	249.76
Chilecito	4	3	M	1	125.69	248.36	256.43
Chilecito	4	3	M	2	143.59	243.99	259.47
Chilecito	4	3	M	3	106.73	244.73	284.2
Chilecito	4	3	M	4	138.36	252.64	262.61
Chilecito	4	4	M	1	126.83	248.51	252.29
Chilecito	4	4	M	2	120.54	243.77	250
Chilecito	4	4	M	3	124	251.01	267.12
Chilecito	4	4	M	4	130.82	249.61	267.37
Chilecito	4	4	M	5	138.52	250.46	281.6
Chilecito	4	4	M	6	141.17	249.16	256.59
Chilecito	5	1	F	1	130	265.23	298.97
Chilecito	5	1	F	2	135.96	265.94	294.49
Chilecito	5	1	F	3	140.43	264.17	292.98
Chilecito	5	1	F	4	141.04	264.39	289.29
Chilecito	5	1	F	5	141.45	260.43	286.57
Chilecito	5	1	F	6	145.6	260.05	289.29
Chilecito	5	2	F	1	142.04	257.7	275.02
Chilecito	5	2	F	2	140.07	261.63	283.02
Chilecito	5	2	F	3	138.65	256.96	277.95
Chilecito	5	2	F	4	150.1	256.01	279.87
Chilecito	5	2	F	5	141.68	270.2	285.55
Chilecito	5	2	F	6	133.45	269.06	274.1
Chilecito	5	3	F	1	129.29	251.23	293.03
Chilecito	5	3	F	2	129.99	252.17	274.96
Chilecito	5	3	F	3	140.94	243.99	262.99
Chilecito	5	3	F	4	132.26	262.99	285.62
Chilecito	5	3	F	5	138.29	252.23	283.03
Chilecito	5	3	F	6	134.71	257.29	268.22
Chilecito	5	4	F	1	145.36	259.86	285.04
Chilecito	5	4	F	2	123.17	254.48	291.25
Chilecito	5	1	M	1	123.91	239.52	262.1
Chilecito	5	1	M	2	115.43	247.55	266.55
Chilecito	5	1	M	3	123.17	234.44	257.12
Chilecito	5	1	M	4	129.71	232.57	244.63
Chilecito	5	1	M	5	114.53	233.69	251.03
Chilecito	5	2	M	1	121.74	243.29	253.62
Chilecito	5	2	M	2	126.15	244.72	245.12
Chilecito	5	2	M	3	120.67	241.13	265
Chilecito	5	2	M	4	114.39	225.52	244.05
Chilecito	5	2	M	5	123.47	224.38	245.86
Chilecito	5	3	M	1	127.42	238.73	250.06
Chilecito	5	3	M	2	118.61	233.48	253.16
Chilecito	5	3	M	3	119.85	242.54	261.7
Chilecito	5	3	M	4	109.04	228.83	241.42
Chilecito	5	3	M	5	136.62	249.58	273.86
Chilecito	5	4	M	1	135.83	240.28	240.92
Chilecito	5	4	M	2	131.55	243.67	262.09
Chilecito	5	4	M	3	121.05	243.83	257.3
Chilecito	5	4	M	4	130	244.29	253.97
Chilecito	5	4	M	5	131.06	239.13	238.32
Chilecito	6	1	F	1	160.25	274.66	307.42
Chilecito	6	1	F	2	146.45	271.65	308.7
Chilecito	6	1	F	3	147.26	274.93	292.45
Chilecito	6	2	F	1	155.54	269.49	302.56
Chilecito	6	2	F	2	151.33	278.4	316.18
Chilecito	6	2	F	3	166.39	273.65	297.8
Chilecito	6	2	F	4	157	278.3	305.2
Chilecito	6	2	F	5	154.21	275.31	296.07
Chilecito	6	2	F	6	163.78	285.73	309.84
Chilecito	6	3	F	1	150.08	272.36	313.21
Chilecito	6	3	F	2	136.5	282.58	317.19
Chilecito	6	3	F	3	140.6	271.53	304.06
Chilecito	6	3	F	4	151.24	262.99	290.64
Chilecito	6	3	F	5	147.35	275.97	330.64
Chilecito	6	3	F	6	150.76	273.7	307.31
Chilecito	6	4	F	1	145.25	255.54	306.14
Chilecito	6	4	F	2	150.27	279.4	313.45
Chilecito	6	4	F	3	157.7	284.34	312.19
Chilecito	6	4	F	4	159.66	290.34	301.71
Chilecito	6	4	F	5	163.48	284.99	315.87
Chilecito	6	1	M	1	139.79	250.8	262.43
Chilecito	6	1	M	2	154.93	265.73	294.34
Chilecito	6	1	M	3	160.43	260.46	272.81
Chilecito	6	1	M	4	122.02	225.74	236.91
Chilecito	6	1	M	5	143.56	255.26	271.95
Chilecito	6	2	M	1	143.84	261.28	282.19
Chilecito	6	2	M	2	140.36	260.41	267.52
Chilecito	6	2	M	3	131.4	257.5	274.36
Chilecito	6	2	M	4	143.89	254.25	263.74
Chilecito	6	2	M	5	139.28	253.14	272.55
Chilecito	6	3	M	1	120.17	228.3	265.73
Chilecito	6	3	M	2	147.09	254.1	259.49
Chilecito	6	3	M	3	140.94	267.24	271.15
Chilecito	6	3	M	4	138.92	254.78	260.93
Chilecito	6	3	M	5	138.24	245.12	254
Chilecito	6	4	M	1	143.18	248.94	252.12
Chilecito	6	4	M	2	136.3	254.4	267.13
Chilecito	6	4	M	3	154.63	258.15	262.27
Chilecito	6	4	M	4	131.59	252.79	274.17
Chilecito	6	4	M	5	139.28	253.31	266.06
Chilecito	7	2	F	1	145.65	260.16	301.42
Chilecito	7	2	F	2	132.31	247.68	286.04
Chilecito	7	3	F	1	149	144.12	287.06
Chilecito	7	4	F	1	151.46	256.27	287.48
Chilecito	7	4	F	2	120.07	256.38	279.09
Chilecito	7	4	F	3	136.57	247.81	276.28
Chilecito	7	3	M	1	121	236.1	249.78
Chilecito	7	4	M	1	122	235.65	235.29
Chilecito	8	1	F	1	124.34	247.7	267.78
Chilecito	8	2	F	1	143	266.96	317.35
Chilecito	8	2	F	2	138.72	249.06	271.06
Chilecito	8	2	F	3	133.24	264.09	310.1
Chilecito	8	3	F	1	150.33	264.61	298.72
Chilecito	8	3	F	2	157.05	281	324.51
Chilecito	8	3	F	3	151.8	279.32	299.9
Chilecito	8	3	F	4	157.5	289.89	320.16
Chilecito	8	3	F	5	152.46	276.24	284.56
Chilecito	8	4	F	1	159.33	282.82	323.3
Chilecito	8	4	F	2	158.76	270.7	300.73
Chilecito	8	4	F	3	144.55	277.96	312
Chilecito	8	4	F	4	143	262.64	300.17
Chilecito	8	4	F	5	136.4	271.03	282.86
Chilecito	8	4	F	6	143.6	253.65	286.92
Chilecito	8	1	M	1	105.42	231.41	254.02
Chilecito	8	2	M	1	138.65	271.28	270.27
Chilecito	8	2	M	2	144.22	262.55	263.71
Chilecito	8	2	M	3	138.95	251.31	264.17
Chilecito	8	2	M	4	127.02	266.12	277.99
Chilecito	8	3	M	1	131.53	256.91	249.45
Chilecito	8	3	M	2	131.67	250.14	264.37
Chilecito	8	3	M	3	126.83	236.92	248.71
Chilecito	8	3	M	4	121.1	254.39	292.83
Chilecito	8	4	M	1	130.8	252.98	275.14
Chilecito	8	4	M	2	130.19	253.85	264.26
Chilecito	8	4	M	3	127.77	218.39	237.78
Chilecito	8	4	M	4	132.44	241.32	264
Chilecito	9	1	F	1	148.48	282.68	302.83
Chilecito	9	1	F	2	135.06	249.1	279.46
Chilecito	9	1	F	3	145.12	269.26	304.43
Chilecito	9	1	F	4	138.96	276.52	303.26
Chilecito	9	1	F	5	159.26	276.67	307.94
Chilecito	9	1	F	6	148.4	270.96	323.28
Chilecito	9	3	F	1	136.47	275.18	313.6
Chilecito	9	3	F	2	147	272.18	316.1
Chilecito	9	3	F	3	159.76	279.74	318.44
Chilecito	9	3	F	4	153.06	265.65	296.55
Chilecito	9	3	F	5	143.54	264.46	314.33
Chilecito	9	3	F	6	139.18	276.81	310
Chilecito	9	3	F	7	133.65	269.48	304.2
Chilecito	9	4	F	1	155.93	271.27	306.86
Chilecito	9	4	F	2	138.6	276	306.78
Chilecito	9	4	F	3	148.01	280.03	315.01
Chilecito	9	4	F	4	158.45	277.88	330.21
Chilecito	9	4	F	5	142.08	278.11	320.66
Chilecito	9	4	F	6	150.66	274.53	297.47
Chilecito	9	4	F	7	139.36	266.19	306.01
Chilecito	9	1	M	1	152.64	266.58	284.54
Chilecito	9	1	M	2	139.4	250.35	268.63
Chilecito	9	1	M	3	131.97	246.27	273.36
Chilecito	9	1	M	4	138.95	247.24	270.25
Chilecito	9	1	M	5	142.87	251.54	273.79
Chilecito	9	1	M	6	140.8	254.28	273.88
Chilecito	9	3	M	1	164.77	253.3	269.65
Chilecito	9	3	M	2	141.22	257.72	264.91
Chilecito	9	3	M	3	132.2	257.61	277.12
Chilecito	9	3	M	4	145.34	262.25	280.22
Chilecito	9	3	M	5	133.36	253.22	269.47
Chilecito	9	3	M	6	147.98	260.97	281.76
Chilecito	9	3	M	7	130.43	246.47	270.18
Chilecito	9	4	M	1	141.68	261.72	268.81
Chilecito	9	4	M	2	132.97	242.7	268.67
Chilecito	9	4	M	3	131.14	237.26	260.85
Chilecito	9	4	M	4	146.78	248.9	255
Chilecito	9	4	M	5	138.58	244.27	270.93
Chilecito	9	4	M	6	140.73	253.21	270
Chilecito	9	4	M	7	133.24	256.63	267.03
Chilecito	10	1	F	1	138.22	255.05	283.1
Chilecito	10	3	F	1			253.78
Chilecito	10	4	F	1	149.21	272.92	311.19
Chilecito	10	4	F	2	149.11	254.66	293.08
Chilecito	10	4	F	3	142.89	272.01	294.98
Chilecito	10	3	M	1	155.62	251.29	272.12
Chilecito	10	4	M	1	142.14	268.26	252.96
Chilecito	10	4	M	2	141.68	252.98	265.94
Chilecito	11	1	F	1	157.66	278.21	300.91
Chilecito	11	1	F	2	151.82	270.93	316.62
Chilecito	11	1	F	3	135.83	270.63	305.5
Chilecito	11	1	F	4	147.22	270.93	328.31
Chilecito	11	1	F	5	142.66	278.2	310
Chilecito	11	1	F	6	156.31	279.35	302.62
Chilecito	11	2	F	1	143.75	269.42	281.77
Chilecito	11	2	F	2	138.8	271.07	293.29
Chilecito	11	2	F	3	139.52	260.32	280.24
Chilecito	11	2	F	4	149.04	272.64	307.6
Chilecito	11	2	F	5	137.57	272.61	308.99
Chilecito	11	3	F	1	134.62	254.59	276.92
Chilecito	11	3	F	2	132.09	270.12	293.04
Chilecito	11	3	F	3	147.68	281.77	307
Chilecito	11	3	F	4	145.77	277.68	302.2
Chilecito	11	3	F	5	143.17	282.08	324.03
Chilecito	11	4	F	1	146.28	266.58	284.38
Chilecito	11	4	F	2	152.12	274.12	313.27
Chilecito	11	4	F	3	137.64	270.42	299.13
Chilecito	11	4	F	4	140.46	256.02	302.27
Chilecito	11	1	M	1	137.2	250.52	252.72
Chilecito	11	1	M	2	126.81	235.27	267.33
Chilecito	11	1	M	3	137.31	263.55	273.18
Chilecito	11	1	M	4	140.94	246.4	260.84
Chilecito	11	1	M	5	146.7	256.72	282.77
Chilecito	11	1	M	6	142.52	242	252.04
Chilecito	11	1	M	7	133.02	248.02	262.91
Chilecito	11	2	M	1	119.4	231.19	260.35
Chilecito	11	2	M	2	137.42	251.8	262.32
Chilecito	11	2	M	3	135.59	259.75	279.33
Chilecito	11	3	M	1	140.8	244.35	264.66
Chilecito	11	3	M	2	125.87	249.18	263.93
Chilecito	11	3	M	3	145.72	263.47	270
Chilecito	11	3	M	4	127.22	234.7	253.93
Chilecito	11	3	M	5	128.89	261.69	283.57
Chilecito	11	3	M	6	147.05	270.6	301.26
Chilecito	11	4	M	1	129.71	252.34	279.26
Chilecito	11	4	M	2	120.2	237.68	253.95
Chilecito	11	4	M	3	133.46	257.71	278.49
Chilecito	11	4	M	4	138.03	258.01	274.99
Chilecito	12	1	F	1	140.98	267.98	309.59
Chilecito	12	1	F	2	148.52	282.24	300.75
Chilecito	12	1	F	3	149.9	275.14	317.51
Chilecito	12	1	F	4	150.34	278.5	301.8
Chilecito	12	1	F	5	148.68	277.41	304.71
Chilecito	12	2	F	1	124.04	240.65	263.35
Chilecito	12	2	F	2	146.73	275.44	309.01
Chilecito	12	2	F	3	151.85	279.87	314.43
Chilecito	12	3	F	1	145.99	279.25	305.53
Chilecito	12	3	F	2	153.45	281.26	312.2
Chilecito	12	1	M	1	131.1	236.3	225.85
Chilecito	12	1	M	2	133.36	225.4	250.87
Chilecito	12	1	M	3	124.15	253.51	274.85
Chilecito	12	1	M	4	120.62	232.08	250.57
Chilecito	12	1	M	5			272.74
Chilecito	12	1	M	6	143.54	247.55	261.81
Chilecito	12	1	M	7	113.14	263.04	288.02
Chilecito	12	2	M	1	104.56	234.2	253.73
Chilecito	12	2	M	2	149.62	261.02	277.74
Chilecito	12	2	M	3	119.62	246.62	252.11
Chilecito	12	2	M	4	137.62	257.26	270.63
Chilecito	12	3	M	1	133.24	246.83	258.49
Chilecito	12	3	M	2	128.66	239.92	252.48
Chilecito	12	3	M	3	132.23	249.63	242.33
Chilecito	12	4	M	1	119.4	238.8	239.01
Chilecito	13	1	F	1	149.41	275.59	304.91
Chilecito	13	1	F	2	152.97	283.1	317.62
Chilecito	13	1	F	3	152.5	268.24	310.73
Chilecito	13	1	F	4	146.44	268.48	317.04
Chilecito	13	1	F	5	146.49	270.65	315.73
Chilecito	13	1	F	6	137.62	263.29	320.66
Chilecito	13	2	F	1	137	272.07	314.88
Chilecito	13	2	F	2	148.19	273.48	300.42
Chilecito	13	2	F	3	154.03	278.49	322.82
Chilecito	13	2	F	4	155.16	283.03	317.55
Chilecito	13	2	F	5	144.25	272.52	314.01
Chilecito	13	3	F	1	141.13	267.07	299.21
Chilecito	13	3	F	2	157.78	273.27	303.62
Chilecito	13	3	F	3	154	275.02	272.75
Chilecito	13	3	F	4	145.26	275.94	302.74
Chilecito	13	4	F	1	135.21	254.42	298.77
Chilecito	13	4	F	2	151.99	267.17	311.08
Chilecito	13	4	F	3	152.96	297.86	310.47
Chilecito	13	4	F	4	158.81	272.97	309.93
Chilecito	13	4	F	5	137.88	277.2	312.62
Chilecito	13	1	M	1	132.06	248.07	259.79
Chilecito	13	1	M	2	138.54	250.83	267.68
Chilecito	13	1	M	3	149.81	250.98	266.6
Chilecito	13	1	M	4	137.57	255.99	275.28
Chilecito	13	1	M	5	151.01	251.64	274.2
Chilecito	13	2	M	1	140.06	256.2	274.88
Chilecito	13	2	M	2	139.45	251.05	272.96
Chilecito	13	2	M	3	145.99	263.19	264.59
Chilecito	13	2	M	4	142.44	257.26	279.52
Chilecito	13	2	M	5	142.87	259.33	279.08
Chilecito	13	2	M	6	134.63	248.56	277.52
Chilecito	13	2	M	7	139.05	257.53	281.46
Chilecito	13	3	M	1	142.24	261.71	267.15
Chilecito	13	3	M	2	133.65	253.24	271.33
Chilecito	13	3	M	3	137.01	238.25	271.77
Chilecito	13	3	M	4	136.69	255.57	275.07
Chilecito	13	3	M	5	130.25	258.03	281.7
Chilecito	13	4	M	1	146.21	264.56	282.45
Chilecito	13	4	M	2	144.69	248.49	275.43
Chilecito	13	4	M	3	135.2	256.13	281.58
Güemes	1	1	F	1	157	279	294.34
Güemes	1	1	F	2	156.18	273.51	292.14
Güemes	1	1	F	3	124.15	250.71	286.16
Güemes	1	1	F	4	139.3	261.62	291.78
Güemes	1	2	F	1	129.54	264.32	287.48
Güemes	1	2	F	2	137.08	258.86	295.17
Güemes	1	2	F	3	126.57	236.93	279.9
Güemes	1	2	F	4	134.08	262.19	282.55
Güemes	1	2	F	5	143.68	254.57	289.28
Güemes	1	2	F	6	129	268.29	284.57
Güemes	1	3	F	1	132	255.02	274.87
Güemes	1	3	F	2	150.9	274.2	289.01
Güemes	1	3	F	3	144.46	292.07	289.07
Güemes	1	3	F	4	149.01	273	277.63
Güemes	1	3	F	5	132.88	268.08	296.59
Güemes	1	4	F	1	136.69	260.74	302.22
Güemes	1	4	F	2	159.82	271.49	309.97
Güemes	1	4	F	3	139.19	258.07	286.23
Güemes	1	4	F	4	147.46	270.91	292.07
Güemes	1	4	F	5	129.03	255.35	287.14
Güemes	1	1	M	1	106	242	244.92
Güemes	1	1	M	2	138.22	243.43	271.27
Güemes	1	1	M	3	130.25	248.07	260.31
Güemes	1	1	M	4	138.23	254.1	269.9
Güemes	1	1	M	5	136.03	269.54	297.79
Güemes	1	2	M	1	127.02	253.41	271.29
Güemes	1	2	M	2	137.59	254.33	260.68
Güemes	1	2	M	3	124.54	243.52	257.42
Güemes	1	2	M	4	110.98	238.25	251
Güemes	1	2	M	5	117.64	247.42	257.77
Güemes	1	3	M	1	132.5	251.72	261.84
Güemes	1	3	M	2	136.82	252.8	274.02
Güemes	1	3	M	3	117.99	225.89	242.74
Güemes	1	3	M	4	127.12	253.05	267
Güemes	1	3	M	5	115.84	251.56	252.24
Güemes	1	4	M	1	135.98	268.4	265.13
Güemes	1	4	M	2	130.39	249.06	257.11
Güemes	1	4	M	3	138.32	240.4	244.59
Güemes	1	4	M	4	137	250	254.12
Güemes	1	4	M	5	121.02	250.28	266.68
Güemes	2	2	F	1	137.3	262.25	293.82
Güemes	2	2	F	2	139.32	271.86	308.06
Güemes	2	3	F	1	138.51	254.88	292.74
Güemes	2	3	F	2	139.79	264.86	300.93
Güemes	2	3	F	3	127.09	253.95	277.06
Güemes	2	3	F	4	141.29	257.53	285.85
Güemes	2	3	F	5	145.46	265.32	314.38
Güemes	2	3	F	6	136.86	267.59	297.67
Güemes	2	3	F	7	128.57	265.32	287.8
Güemes	2	3	F	8	134.38	255.31	291.11
Güemes	2	3	F	9	150.69	287.42	293.82
Güemes	2	4	F	1	134.4	254.1	273.54
Güemes	2	4	F	2	157.42	283.56	317.05
Güemes	2	1	M	1	101.52	229.01	244.18
Güemes	2	1	M	2	130.51	232.05	278.22
Güemes	2	1	M	3	127.14	243.15	275.94
Güemes	2	2	M	1	125.13	229.46	244.13
Güemes	2	2	M	2	120.25	216.63	242.63
Güemes	2	2	M	3	136.57	248.93	268.87
Güemes	2	2	M	4	136.62	251.59	262.68
Güemes	2	3	M	1	112.29	249.07	254.75
Güemes	2	3	M	2	126.4	254.33	275.86
Güemes	2	3	M	3	124.33	238.92	247
Güemes	2	3	M	4	112.27	236.58	237.17
Güemes	2	3	M	5	121.76	250.74	268.48
Güemes	2	3	M	6	116.3	227.11	233.63
Güemes	2	3	M	7	129.02	242.41	261.84
Güemes	2	3	M	8	116.56	227.72	249.65
Güemes	2	4	M	1	151.49	273.31	288.05
Güemes	3	1	F	1	134.36	263.14	299.55
Güemes	3	1	F	2	151.16	275.59	294.29
Güemes	3	1	F	3	144.26	255.99	269
Güemes	3	1	F	4	150.21	258.23	254.62
Güemes	3	1	F	5	139.71	265.35	287.14
Güemes	3	2	F	1	149.58	278.87	308.19
Güemes	3	2	F	2	148.05	248	262.07
Güemes	3	3	F	1	161.72	287.25	309.59
Güemes	3	3	F	2	142.71	261.22	296.45
Güemes	3	3	F	3	143.95	268.78	290.08
Güemes	3	3	F	4	147.41	261.91	306.24
Güemes	3	3	F	5	143.53	244.93	283.18
Güemes	3	4	F	1	121.49	244.44	272.66
Güemes	3	4	F	2	123.69	265.83	282.72
Güemes	3	4	F	3	139.09	257.38	284.19
Güemes	3	4	F	4	135.34	244.81	275.39
Güemes	3	4	F	5	137.77	250.08	278.24
Güemes	3	4	F	6	148.12	269.05	315.08
Güemes	3	1	M	1	126.85	235.72	258.49
Güemes	3	1	M	2	110.06	241.67	246.4
Güemes	3	1	M	3	137.23	248.24	276.7
Güemes	3	1	M	4	123.36	232.44	253.16
Güemes	3	3	M	1	119.21	250.57	247.42
Güemes	3	3	M	2	149.94	255.98	270.22
Güemes	3	3	M	3	150.44	262.55	264.09
Güemes	3	4	M	1	123.71	246.35	251.02
Güemes	3	4	M	2	134.62	242.85	263.87
Güemes	3	4	M	3	106.89	234.91	253.29
Güemes	3	4	M	4	128.06	240.1	255.16
Güemes	4	1	F	1	137	265.19	290.99
Güemes	4	1	F	2	129.19	271.95	269.64
Güemes	4	1	F	3	141.74	259.02	275.47
Güemes	4	1	F	4	141.01	258.49	288.69
Güemes	4	1	F	5	147.32	276.49	289.68
Güemes	4	1	F	6	144.09	275.26	288.49
Güemes	4	2	F	1	127.76	268.7	293.6
Güemes	4	2	F	2	159.29	264.78	290.69
Güemes	4	2	F	3	145.25	278.36	289.46
Güemes	4	2	F	4	151.16	272.53	281.31
Güemes	4	2	F	5	151.08	264.74	287.41
Güemes	4	2	F	6	120.7	209.34	254.03
Güemes	4	3	F	1	145.12	279.03	288.67
Güemes	4	3	F	2	140.01	278.28	297.53
Güemes	4	3	F	3	150.8	272.42	281.95
Güemes	4	4	F	1	149.91	277.76	305.26
Güemes	4	4	F	2	149.01	274.05	304
Güemes	4	4	F	3	131.32	279.55	310.87
Güemes	4	4	F	4	140.46	275.51	296.63
Güemes	4	1	M	1	132.1	249.97	242.39
Güemes	4	3	M	1	119.89	239.42	239.65
Güemes	4	3	M	2	125.32	247.11	249.42
Güemes	4	3	M	3	132.54	254.77	260.84
Güemes	4	3	M	4	130.65	259.85	265.93
Güemes	4	3	M	5	133.21	267.48	271.4
Güemes	4	3	M	6	152.84	278.96	276.35
Güemes	4	3	M	7	108.07	225.27	249.47
Güemes	4	3	M	8	134.5	259.92	277.89
Güemes	4	4	M	1	130.6	246.45	265.02
Güemes	4	4	M	2	130.38	261.82	265.61
Güemes	4	4	M	3	133.3	267.68	275.57
Güemes	4	4	M	4	121	221.02	243
Güemes	4	4	M	5	144.56	265.45	270.12
Güemes	4	4	M	6	140.8	254.44	266.13
Güemes	4	4	M	7	137.36	238.53	246.71
Güemes	4	4	M	8	141.78	270.31	285.39
Güemes	5	1	F	1	152.01	272.96	290.49
Güemes	5	1	F	2	138.81	261.02	271.56
Güemes	5	1	F	3	134.24	248.07	301.69
Güemes	5	1	F	4	161.62	291.32	334.46
Güemes	5	1	F	5	146.73	264.15	306.27
Güemes	5	1	F	6	149.79	269.98	324.1
Güemes	5	2	F	1	148.1	275.91	328.98
Güemes	5	3	F	1	129.65	261.17	271.77
Güemes	5	3	F	2	140.94	277.61	320.66
Güemes	5	3	F	3	134.24	261.43	324.56
Güemes	5	3	F	4	148.52	254.66	292.5
Güemes	5	3	F	5	131.61	251.22	291.77
Güemes	5	3	F	6	139.22	281.68	310.47
Güemes	5	4	F	1	136.93	264.39	294.73
Güemes	5	4	F	2	135.67	265.15	307.47
Güemes	5	4	F	3	139.01	252.29	287.99
Güemes	5	4	F	4	138.24	259.86	308.29
Güemes	5	4	F	5	144.01	253.41	283.06
Güemes	5	4	F	6	132.23	258.71	278
Güemes	5	4	F	7	141.01	264.76	285.12
Güemes	5	1	M	1	142.03	261.02	291.62
Güemes	5	1	M	2	107.94	233.39	240.19
Güemes	5	1	M	3	134	250.02	275.67
Güemes	5	1	M	4	137.32	250.57	271.36
Güemes	5	1	M	5	118.53	230.47	253.21
Güemes	5	2	M	1	141.51	249.62	276.39
Güemes	5	3	M	1	148.28	254.66	264.32
Güemes	5	3	M	2	141.09	259.09	259.05
Güemes	5	3	M	3	131.88	252.62	267.54
Güemes	5	3	M	4	126.37	244.48	268.89
Güemes	5	3	M	5	136.95	239.91	247.1
Güemes	5	3	M	6	136.24	254.1	268.49
Güemes	5	3	M	7	138.75	241.57	261.22
Güemes	5	4	M	1	108.19	242.55	258.38
Güemes	5	4	M	2	114.98	245.96	263.4
Güemes	5	4	M	3	126.14	240.07	265.56
Güemes	5	4	M	4	136.06	241	245.2
Güemes	5	4	M	5	139.01	261.28	293.64
Güemes	5	4	M	6	134.71	248.32	255.83
Güemes	5	4	M	7	115.36	246.79	276.66
Güemes	6	1	F	1	158.76	278.93	323.5
Güemes	6	1	F	2	146.25	275.86	318.1
Güemes	6	1	F	3	139.28	265.98	325.83
Güemes	6	1	F	4	148.64	270.41	308.47
Güemes	6	1	F	5	136.31	279.6	313.67
Güemes	6	2	F	1	136.31	256.91	301.32
Güemes	6	2	F	2	152.96	285.82	316.97
Güemes	6	2	F	3	136.47	265.17	290.12
Güemes	6	2	F	4	138.81	267.99	326.96
Güemes	6	2	F	5	144.52	275.14	313.26
Güemes	6	3	F	1	138.97	270.15	323.13
Güemes	6	3	F	2	129.25	275.12	297.53
Güemes	6	3	F	3	151.24	266.54	319.62
Güemes	6	3	F	4	142.2	278.68	307.85
Güemes	6	3	F	5	143.57	283.66	313.05
Güemes	6	4	F	1	151.43	277.66	310.69
Güemes	6	4	F	2	134.66	268.37	323.87
Güemes	6	4	F	3	145.22	272.36	314.86
Güemes	6	4	F	4	136.86	248.97	307.03
Güemes	6	4	F	5	144.59	274.3	312.57
Güemes	6	1	M	1	142.76	270.68	297.96
Güemes	6	1	M	2	127.61	251.53	262.96
Güemes	6	1	M	3	112.89	221.62	259.03
Güemes	6	1	M	4	136	250.2	285.9
Güemes	6	1	M	5	122.32	239.24	286.84
Güemes	6	2	M	1	151.6	261.61	288.74
Güemes	6	2	M	2	149	251.79	280.14
Güemes	6	2	M	3	113.22	233.01	276.42
Güemes	6	2	M	4	129.12	254.88	295.11
Güemes	6	2	M	5	136	256.05	287.56
Güemes	6	3	M	1	131.9	254.89	271.71
Güemes	6	3	M	2	139.04	235.79	293.63
Güemes	6	3	M	3	122.67	257.24	266.83
Güemes	6	3	M	4	122.64	242.43	269.67
Güemes	6	3	M	5	127.86	226.45	268.33
Güemes	6	4	M	1	144.9	235.83	278
Güemes	6	4	M	2	126.85	247.91	285.62
Güemes	6	4	M	3	135.15	255.54	291.3
Güemes	6	4	M	4	118.02	245.25	279.03
Güemes	6	4	M	58	150.79	247.46	264.71
Güemes	7	1	F	1	125.72	268.97	315.09
Güemes	7	1	F	2	149.58	277.97	306.07
Güemes	7	1	F	3	134.41	269.67	317.17
Güemes	7	1	F	4	141.48	266.29	305.48
Güemes	7	1	F	5	137.97	254.29	329.04
Güemes	7	2	F	1	134.81	272.26	315.87
Güemes	7	2	F	2	130.5	266.55	324.21
Güemes	7	2	F	3	131.06	257.24	310.43
Güemes	7	2	F	4	138.13	256.81	307.02
Güemes	7	2	F	5	147.05	263.01	313.82
Güemes	7	3	F	1	133	268.15	288.88
Güemes	7	3	F	2	130.25	269.62	305.46
Güemes	7	3	F	3	150.63	259.83	296.39
Güemes	7	3	F	4	131.18	254.24	279.09
Güemes	7	3	F	5	131.03	254.17	323.07
Güemes	7	3	F	6	123.22	254.97	315.67
Güemes	7	4	F	1	135.83	262.35	292.75
Güemes	7	4	F	2	144.12	275.8	327.67
Güemes	7	4	F	3	145.01	279.06	320.13
Güemes	7	4	F	4	136.36	265.77	302.95
Güemes	7	1	M	1	137.3	253.03	263.21
Güemes	7	1	M	2	122.92	224.47	277.97
Güemes	7	1	M	3	141.74	234.8	282.02
Güemes	7	1	M	4	113.25	241.14	293.59
Güemes	7	1	M	5	132.88	233.6	274.85
Güemes	7	2	M	1	132.46	238.11	284.25
Güemes	7	2	M	2	121.07	244.01	284.97
Güemes	7	2	M	3	148.96	275.14	274.43
Güemes	7	2	M	4	136.52	254.37	272.22
Güemes	7	2	M	5	119.28	241.91	263.95
Güemes	7	3	M	1	136.06	252.77	276.23
Güemes	7	3	M	2	139.19	250.22	263.61
Güemes	7	3	M	3	132	253	286.4
Güemes	7	3	M	4	134.95	256.78	275.86
Güemes	7	3	M	5	142	242.05	277.65
Güemes	7	3	M	6	141.74	268.56	295.24
Güemes	7	4	M	1	131.88	258.05	281.51
Güemes	7	4	M	2	129.88	263.7	282.7
Güemes	7	4	M	3	124.9	241.01	269.47
Güemes	7	4	M	4	127.41	241.35	281.86
Güemes	8	1	F	1	155.71	297.41	323.29
Güemes	8	1	F	2	160.64	301.42	314.71
Güemes	8	1	F	3	139.4	287.63	299.43
Güemes	8	1	F	4	149.93	276.48	320.08
Güemes	8	1	F	5	140.94	291	326.1
Güemes	8	2	F	1	145.34	286.5	328.57
Güemes	8	2	F	2	141.06	257	314.24
Güemes	8	2	F	3	156.52	290.15	323.05
Güemes	8	2	F	4	132.56	281.79	324
Güemes	8	2	F	5	155.9	286.19	305.63
Güemes	8	3	F	1	159	294.9	306.21
Güemes	8	3	F	2	140.19	283.57	315.63
Güemes	8	3	F	3	136.57	279.52	318.89
Güemes	8	3	F	4	148.96	281.79	307.88
Güemes	8	3	F	5	146.01	286.57	315.77
Güemes	8	4	F	1	165.52	281.81	331.05
Güemes	8	4	F	2	137.13	284.76	323.4
Güemes	8	4	F	3	132.97	276.96	295.95
Güemes	8	4	F	4	142.14	281.49	319.83
Güemes	8	4	F	5	135.09	262.05	302.7
Güemes	8	1	M	1	147.22	256.16	280.94
Güemes	8	1	M	2	162.08	284.14	267.8
Güemes	8	1	M	3	138.64	251.37	273.21
Güemes	8	2	M	1	142.04	263.23	270.44
Güemes	8	2	M	2	141.15	250.22	278.47
Güemes	8	2	M	3	149.11	259.59	269.19
Güemes	8	2	M	4	133.76	254.94	270.56
Güemes	8	2	M	5	141.74	265.16	287.17
Güemes	8	3	M	1	141.57	263.06	269.79
Güemes	8	3	M	2	141.44	266.18	288.11
Güemes	8	3	M	3	136.89	263.39	287.84
Güemes	8	3	M	4	148.27	260.23	276.05
Güemes	8	3	M	5	147.65	247.2	261.01
Güemes	8	4	M	1	133.03	243.02	268.79
Güemes	8	4	M	2	139.36	280.94	306.74
Güemes	8	4	M	3	136.5	261.96	289.5
Güemes	8	4	M	4	139.32	260.28	291.23
Güemes	9	1	F	1	130.31	272.66	321.28
Güemes	9	1	F	2	138.71	276.62	322.45
Güemes	9	1	F	3	147.87	279.95	299.08
Güemes	9	1	F	4	140.93	276.29	329.19
Güemes	9	1	F	5	134	274.03	320.76
Güemes	9	2	F	1	150.05	273.3	326.11
Güemes	9	2	F	2	138.29	274.22	316.34
Güemes	9	2	F	3	141.23	280.45	311.4
Güemes	9	2	F	4	151.08	279.26	307.32
Güemes	9	2	F	5	135.09	263.1	298.83
Güemes	9	3	F	1	146.71	272.41	329.26
Güemes	9	3	F	2	132.94	265.1	298.6
Güemes	9	3	F	3	144.92	261.96	308.75
Güemes	9	3	F	4	142.17	275.22	323.95
Güemes	9	3	F	5	134.47	261.87	311.36
Güemes	9	4	F	1	128.36	263.41	302.61
Güemes	9	4	F	2	116.04	258.8	290.76
Güemes	9	4	F	3	152	266.07	319.92
Güemes	9	4	F	4	139.29	269.26	321.51
Güemes	9	4	F	5	151.49	272.81	326.5
Güemes	9	1	M	1	137.23	258.63	290.18
Güemes	9	1	M	2	130.55	241.63	284.3
Güemes	9	1	M	3	133.96	228.6	252.41
Güemes	9	1	M	4	134.95	228.6	244.01
Güemes	9	1	M	5	142.23	247.73	285.67
Güemes	9	2	M	1	138.06	259.49	276.8
Güemes	9	2	M	2	115.43	235.72	256.02
Güemes	9	2	M	3	150.21	262.62	275.63
Güemes	9	2	M	4	136.24	243.21	270.8
Güemes	9	2	M	5	138.32	248.28	279.66
Güemes	9	3	M	1	122.02	254.56	277.42
Güemes	9	3	M	2	149.72	259.82	277
Güemes	9	3	M	3	125.2	253.07	270.21
Güemes	9	3	M	4	144.37	247.2	285.78
Güemes	9	3	M	5	119.33	250.57	284.08
Güemes	9	4	M	1	116.71	240.67	261
Güemes	9	4	M	2	152.97	256.7	278.34
Güemes	9	4	M	3	134.32	254.8	286.93
Güemes	9	4	M	4	152.74	251.8	283.21
Güemes	9	4	M	5	139.98	263.8	293.06
Güemes	10	1	F	1	141.09	283.52	317.61
Güemes	10	1	F	2	149.51	284.04	311.16
Güemes	10	1	F	3	150.01	283.01	313.48
Güemes	10	1	F	4	128.41	257.87	298.44
Güemes	10	1	F	5	133.7	255.44	322.35
Güemes	10	2	F	1	154.47	268.36	301.37
Güemes	10	2	F	2	142.41	277.19	314.57
Güemes	10	2	F	3	150.28	278.57	330.35
Güemes	10	2	F	4	143.02	279.03	322
Güemes	10	2	F	5	139.01	288.02	313.04
Güemes	10	3	F	1	133.22	272.66	307.28
Güemes	10	3	F	2	145.17	277.67	335.86
Güemes	10	3	F	3	150.53	285.55	309.05
Güemes	10	3	F	4	143.95	284.25	325.01
Güemes	10	3	F	5	148.56	282.82	310.93
Güemes	10	4	F	1	156.6	275.99	329.95
Güemes	10	4	F	2	134.63	282.8	320.92
Güemes	10	4	F	3	121.04	265.34	319.98
Güemes	10	4	F	4	141.28	283.56	323.51
Güemes	10	4	F	5	138.92	276.93	329.28
Güemes	10	1	M	1	156.32	273.94	310.06
Güemes	10	1	M	2	137.88	261.12	298.14
Güemes	10	1	M	3	130.14	250.44	275.73
Güemes	10	1	M	4	144.46	258.09	277.01
Güemes	10	1	M	5	137.56	249.24	279.97
Güemes	10	2	M	1	138.71	268.75	286.62
Güemes	10	2	M	2	149.4	258.43	280.52
Güemes	10	2	M	3	124.28	266.2	286.11
Güemes	10	2	M	4	114.98	256.87	277.04
Güemes	10	2	M	5	121.3	261.96	284.4
Güemes	10	3	M	1	138.06	258.12	295.3
Güemes	10	3	M	2	132.61	255.05	282.18
Güemes	10	3	M	3	133.45	259.14	282.57
Güemes	10	3	M	4	123.2	235.08	260.66
Güemes	10	3	M	5	131.8	234.83	255.84
Güemes	10	4	M	1	145.88	270.35	285.95
Güemes	10	4	M	2	140.55	264.32	282.18
Güemes	10	4	M	3	108.72	252.88	285.05
Güemes	10	4	M	4	140.01	244.02	283.02
Güemes	10	4	M	5	131.03	258.24	273.62
Jáchal	1	1	F	1	139.56	242.01	271.05
Jáchal	1	1	F	2	149.22	265	287.2
Jáchal	1	1	F	3	132.23	238.46	268.33
Jáchal	1	1	F	4	134.62	248.72	290.25
Jáchal	1	1	F	5	141.77	275.94	300.79
Jáchal	1	2	F	1	139.27	256.87	286.22
Jáchal	1	2	F	2	141.99	247.32	296.66
Jáchal	1	2	F	3	142.3	259.7	281.23
Jáchal	1	2	F	4	133.96	250.83	281.94
Jáchal	1	2	F	5	145.04	258.52	287.56
Jáchal	1	3	F	1	149.33	253.73	277.09
Jáchal	1	3	F	2	141.43	248.39	284.76
Jáchal	1	3	F	3	138.61	250.72	286.97
Jáchal	1	3	F	4	119.04	248.78	282.29
Jáchal	1	3	F	5	142.64	254.4	286.36
Jáchal	1	4	F	1	137.3	257.38	290.04
Jáchal	1	4	F	2	140.06	255.03	282.14
Jáchal	1	4	F	3	144.25	252.46	279.8
Jáchal	1	4	F	4	139.6	252.87	277.77
Jáchal	1	4	F	5	143.74	255.79	291.44
Jáchal	1	1	M	1	128.72	234.08	238.83
Jáchal	1	1	M	2	135.99	241.51	265.66
Jáchal	1	1	M	3	117	250.35	263.53
Jáchal	1	1	M	4	113.16	230.34	253.41
Jáchal	1	1	M	5	118.07	223.18	254.14
Jáchal	1	2	M	1	129.07	237.76	254.4
Jáchal	1	2	M	2	129.39	233.69	237.74
Jáchal	1	2	M	3	120.81	238.21	257.69
Jáchal	1	2	M	4	130.08	232.86	246.62
Jáchal	1	2	M	5	130.02	230.03	255.01
Jáchal	1	3	M	1	121.12	235.92	252.1
Jáchal	1	3	M	2	133.42	241.88	237.41
Jáchal	1	3	M	3	122.41	233.43	244.13
Jáchal	1	3	M	4	120.42	238.77	242.03
Jáchal	1	4	M	1	136.85	239.3	257.02
Jáchal	1	4	M	2	135.06	238.27	253.62
Jáchal	1	4	M	3	134.63	242.86	258.94
Jáchal	1	4	M	4	123.02	238.02	253.8
Jáchal	1	4	M	5	109.17	224.32	246.61
Jáchal	1	4	M	6	130	234.16	244.62
Jáchal	2	1	F	1	144.59	273.56	307.59
Jáchal	2	1	F	2	141.32	265.85	286.79
Jáchal	2	1	F	3	123.71	221.11	237.02
Jáchal	2	2	F	1	141.45	260.97	297.73
Jáchal	2	2	F	2	159.45	292.56	308.08
Jáchal	2	2	F	3	142.28	266.27	283.49
Jáchal	2	2	F	4	145.34	263.87	286.93
Jáchal	2	2	F	5	129.19	261.2	278.51
Jáchal	2	2	F	6	144.17	276.15	305.08
Jáchal	2	2	F	7	147.49	276.03	307.31
Jáchal	2	2	F	8	139.29	272.43	309.9
Jáchal	2	2	F	9	153.88	268.91	303.73
Jáchal	2	3	F	1	136.68	268.29	293.07
Jáchal	2	3	F	2	133.63	262.5	284.78
Jáchal	2	3	F	3	130.75	269.56	286.93
Jáchal	2	3	F	4	139.47	268.56	294.42
Jáchal	2	3	F	5	117.41	237.59	253.48
Jáchal	2	4	F	1	134.77	251.09	273.66
Jáchal	2	4	F	2	148.95	265.36	301.01
Jáchal	2	4	F	3	134.39	261.51	279.08
Jáchal	2	1	M	1	130.48	237	245.81
Jáchal	2	1	M	2	134.63	279.65	292.75
Jáchal	2	1	M	3	140.43	252.72	276.74
Jáchal	2	1	M	4	122.92	249.36	257.1
Jáchal	2	1	M	5	128.08	250.94	269.11
Jáchal	2	1	M	6	131.24	251.64	270.41
Jáchal	2	1	M	7	125.4	249.34	260.73
Jáchal	2	2	M	1	118.22	250.23	248.42
Jáchal	2	2	M	2	130.31	240.83	260.35
Jáchal	2	2	M	3	135.68	258.04	268.21
Jáchal	2	2	M	4	118.81	242.26	249.3
Jáchal	2	2	M	5	115.92	254.03	265.22
Jáchal	2	2	M	6	118.6	247.52	263.9
Jáchal	2	2	M	7	129.34	238.45	249.9
Jáchal	2	3	M	1	134.66	249.27	263.22
Jáchal	2	3	M	2	121.33	238.4	259.48
Jáchal	2	3	M	3	138.85	251.25	251.33
Jáchal	2	3	M	4	122.3	240.83	255.74
Jáchal	2	3	M	5	133.72	256.72	275.96
Jáchal	2	4	M	1	126.57	238.05	236.68
Jáchal	2	4	M	2	115.57	200.44	214
Jáchal	2	4	M	3	111	216.02	214.95
Jáchal	3	1	F	1	145.58	256.09	290.33
Jáchal	3	1	F	2	125.04	251.02	260.32
Jáchal	3	1	F	3	142.47	258.81	301.68
Jáchal	3	1	F	4	151.61	267.46	294.38
Jáchal	3	1	F	5	147.34	263.76	298.01
Jáchal	3	2	F	1	138.97	268.52	298.75
Jáchal	3	2	F	2	138.24	264.09	300.02
Jáchal	3	2	F	3	146.99	259.28	301.05
Jáchal	3	2	F	4	147.41	266.3	296.54
Jáchal	3	2	F	5	149	258.68	302.39
Jáchal	3	3	F	1	153.73	275.59	290.48
Jáchal	3	3	F	2	142.27	258.26	295.2
Jáchal	3	3	F	3	157.26	279.4	300.32
Jáchal	3	3	F	4	126.63	251.41	281.23
Jáchal	3	3	F	5	156	270	304.63
Jáchal	3	4	F	1	145.66	275.41	321.26
Jáchal	3	4	F	2	145.99	261.4	293.95
Jáchal	3	4	F	3	137	261.46	297.41
Jáchal	3	4	F	4	147.76	265.2	289.82
Jáchal	3	4	F	5	151.82	266.19	301.92
Jáchal	3	1	M	1	102.8	223.83	225.82
Jáchal	3	1	M	2	121	239.02	244.81
Jáchal	3	1	M	3	126.05	239.77	255.2
Jáchal	3	1	M	4	135.34	239.57	257.56
Jáchal	3	1	M	5	126.82	242.64	251.44
Jáchal	3	2	M	1	133.69	227.41	257.73
Jáchal	3	3	M	1	130.6	242.42	272.72
Jáchal	3	3	M	2	118.07	251.03	246.33
Jáchal	3	3	M	3	135.35	239.24	258.9
Jáchal	3	3	M	4	130.27	254.03	262.32
Jáchal	3	3	M	5	136.24	246.4	277.91
Jáchal	3	3	M	6	126.06	247.16	263.15
Jáchal	3	3	M	7	132.64	245.59	261.96
Jáchal	3	3	M	8	141.48	257.74	271.46
Jáchal	3	3	M	9	121.2	236.36	247.69
Jáchal	3	4	M	1	140.09	257.7	269.98
Jáchal	3	4	M	2	127.66	248.26	264.01
Jáchal	3	4	M	3	117.2	219.62	235.33
Jáchal	3	4	M	4	129.69	242.92	269.22
Jáchal	3	4	M	5	141.23	250.57	262.61
Lavalle	1	1	F	1	140.13	272.12	311.49
Lavalle	1	1	F	2	140.26	263.5	307.47
Lavalle	1	1	F	3	132.1	276.9	305.56
Lavalle	1	1	F	4	138.6	258.03	301.04
Lavalle	1	1	F	5	136.01	244.01	274.05
Lavalle	1	1	F	6	134.95	256.91	278.63
Lavalle	1	1	F	7	123.48	274.19	303.73
Lavalle	1	1	F	8	142.06	268.65	313.67
Lavalle	1	2	F	1	129.45	261.45	290.45
Lavalle	1	2	F	2	139.54	259.49	297.14
Lavalle	1	2	F	3	145.36	272.81	299.85
Lavalle	1	3	F	1	140.47	271.67	294.59
Lavalle	1	3	F	2	141.77	258.96	283.18
Lavalle	1	3	F	3	140.46	265.58	294.54
Lavalle	1	3	F	4	136.17	259.42	294.27
Lavalle	1	3	F	5	129.29	230.59	254.77
Lavalle	1	3	F	6	116.36	232.13	262.55
Lavalle	1	4	F	1	129	248.05	273.02
Lavalle	1	4	F	2	133.42	257.1	294.27
Lavalle	1	4	F	3	138.01	263.02	314.94
Lavalle	1	1	M	1	131.46	259.21	299.23
Lavalle	1	1	M	2	121.56	231.46	257.19
Lavalle	1	1	M	3	104.66	244.18	261.22
Lavalle	1	1	M	4	131.55	245.59	264.03
Lavalle	1	1	M	5	128.04	255	289.59
Lavalle	1	1	M	6	118.6	230.59	263.05
Lavalle	1	2	M	1	124.68	246.11	277.95
Lavalle	1	2	M	2	124.58	244.39	266.74
Lavalle	1	2	M	3	122.56	247.54	269.11
Lavalle	1	2	M	4	124.35	237.9	239.13
Lavalle	1	2	M	5	130.25	258.38	271.15
Lavalle	1	2	M	6	117.72	236.12	244
Lavalle	1	2	M	7	133.93	245.42	269.58
Lavalle	1	2	M	8	102.59	232.73	251.68
Lavalle	1	2	M	9	117.35	241.85	259.41
Lavalle	1	3	M	1	106.15	230.72	258.7
Lavalle	1	4	M	1	121.21	245.23	264.15
Lavalle	1	4	M	2	125.23	229.27	255.71
Lavalle	1	4	M	3	124.48	232.69	249.07
Lavalle	1	4	M	4	137.32	240.2	261.2
Lavalle	2	1	F	1	135.44	248.76	295.33
Lavalle	2	1	F	2	139.83	244.59	287.48
Lavalle	2	1	F	3	152.9	257.11	303.46
Lavalle	2	1	F	4	145.5	256.91	308.18
Lavalle	2	1	F	5	132.8	237.42	294.44
Lavalle	2	2	F	1	146.49	262.39	293.29
Lavalle	2	2	F	2	147.3	265.75	297.03
Lavalle	2	2	F	3	129.2	246.99	273
Lavalle	2	2	F	4	139.83	257.31	294.21
Lavalle	2	2	F	5	141.6	255.56	291
Lavalle	2	3	F	1	146.37	270.45	312.32
Lavalle	2	3	F	2	131.89	265.41	320.31
Lavalle	2	3	F	3	143.42	289.56	318.1
Lavalle	2	3	F	4	156.02	278.5	309.85
Lavalle	2	3	F	5	146	268.02	315.6
Lavalle	2	4	F	1	148.71	271.88	311.81
Lavalle	2	4	F	2	129.24	234.92	269.6
Lavalle	2	4	F	3	138.25	257.1	299.9
Lavalle	2	4	F	4	143.39	270.5	307.28
Lavalle	2	4	F	5	133.26	270.45	296.08
Lavalle	2	1	M	1	129.12	234.8	253.66
Lavalle	2	1	M	2	141.23	250.22	275.62
Lavalle	2	1	M	3	147.96	268	282.57
Lavalle	2	1	M	4	126.83	240.64	263.49
Lavalle	2	1	M	5	109.88	244.27	253.84
Lavalle	2	2	M	1	109.86	215.82	221.44
Lavalle	2	2	M	2	130.25	257.82	284.15
Lavalle	2	2	M	3	120.35	202.7	215.41
Lavalle	2	2	M	4	120.7	225.25	238.03
Lavalle	2	2	M	5	141.06	244.17	273.41
Lavalle	2	3	M	1	132.46	246.46	271.53
Lavalle	2	3	M	2	133.79	257.77	293
Lavalle	2	3	M	3	139.63	262.86	279.03
Lavalle	2	3	M	4	139.6	252.46	275.12
Lavalle	2	3	M	5	126.19	241.63	279.4
Lavalle	2	4	M	1	120.1	235.42	243
Lavalle	2	4	M	2	126.19	229	249.24
Lavalle	2	4	M	3	124.28	256.42	279.52
Lavalle	2	4	M	4	115.43	213.58	235.05
Lavalle	2	4	M	5	122	241.17	270.71
Lavalle	3	1	F	1	142.27	261.08	295.99
Lavalle	3	1	F	2	126.61	234.2	264.09
Lavalle	3	1	F	3	136.72	249.06	289.88
Lavalle	3	2	F	1	147.28	279.52	308.51
Lavalle	3	2	F	2	147.09	267.37	306.32
Lavalle	3	2	F	3	146.1	272.8	302.7
Lavalle	3	4	F	1	142.3	266.91	293.55
Lavalle	3	1	M	1	114.74	207.77	220.23
Lavalle	3	1	M	2	123.49	227.14	242.8
Lavalle	3	1	M	3	133.23	256.02	263.96
Lavalle	3	1	M	4	125.96	238.42	250.22
Lavalle	3	2	M	1	143.14	265.32	289.35
Lavalle	3	2	M	2	113.28	241.9	252.79
Lavalle	3	4	M	1	139.63	270.54	287.09
Lavalle	3	4	M	2	133	254.95	275.28
Lavalle	3	4	M	3	132.02	244.07	267.8
Lavalle	3	4	M	4	142.06	259.02	271.71
Lavalle	4	1	F	1	150.88	272.03	315.22
Lavalle	4	1	F	2	148.38	267.47	296.42
Lavalle	4	1	F	3	154.74	270.56	302.52
Lavalle	4	1	F	4	127.02	263.15	295.33
Lavalle	4	1	F	5	145.28	264.97	295.95
Lavalle	4	2	F	1	135.79	256.16	292.68
Lavalle	4	2	F	2	135.59	250.58	284.52
Lavalle	4	2	F	3	142.09	252	286.28
Lavalle	4	2	F	4	130.27	247.65	292.44
Lavalle	4	2	F	5	124.58	254.81	293.47
Lavalle	4	2	F	6	135.45	246.66	279.49
Lavalle	4	3	F	1	145.17	254.13	284.4
Lavalle	4	3	F	2	142.17	261.55	295.66
Lavalle	4	3	F	3	138.41	254.29	284.38
Lavalle	4	3	F	4	142.67	255.42	285.25
Lavalle	4	3	F	5	132.67	241.23	281.16
Lavalle	4	4	F	1	137.23	248.05	288.68
Lavalle	4	4	F	2	142.04	238.73	287.27
Lavalle	4	4	F	3	145.99	250.26	292.71
Lavalle	4	4	F	4	142.58	269.03	298.26
Lavalle	4	4	F	5	149.62	245.75	292.88
Lavalle	4	1	M	1	138.4	250.48	259.63
Lavalle	4	1	M	2	127.42	242.03	272.97
Lavalle	4	1	M	3	140.26	242.33	278.35
Lavalle	4	1	M	4	134.3	246.11	252.86
Lavalle	4	1	M	5	137.91	238.43	274.22
Lavalle	4	2	M	1	103.16	223.79	247.84
Lavalle	4	2	M	2	130.1	248.64	270.12
Lavalle	4	2	M	3	123.66	240.44	269.98
Lavalle	4	2	M	4	114.83	233.26	246.78
Lavalle	4	2	M	5	102.18	234.2	245.1
Lavalle	4	3	M	1	128.32	238.84	256.13
Lavalle	4	3	M	2	133.56	231.04	247.4
Lavalle	4	3	M	3	124.35	239.77	244.73
Lavalle	4	3	M	4	121.25	235.7	260.93
Lavalle	4	3	M	5	112.45	234.78	254.57
Lavalle	4	4	M	1	137.32	234.61	264.55
Lavalle	4	4	M	2	130.25	236.69	249.09
Lavalle	4	4	M	3	141	232.01	253.36
Lavalle	4	4	M	4	130.3	242.17	250.38
Lavalle	4	4	M	5	121.93	230.59	248.36
Lavalle	5	1	F	1	145.99	260.1	305.69
Lavalle	5	1	F	2	134.5	245.35	286.38
Lavalle	5	1	F	3	126.78	269.67	306.32
Lavalle	5	1	F	4	128.8	259.33	306.15
Lavalle	5	1	F	5	141.79	268.56	310.23
Lavalle	5	2	F	1	134.13	254.23	308.42
Lavalle	5	2	F	2	136.69	262.18	317.53
Lavalle	5	2	F	3	140.89	268.41	330.55
Lavalle	5	2	F	4	127.01	271.25	316.08
Lavalle	5	2	F	5	136.03	276.81	316.13
Lavalle	5	3	F	1	141.82	255	282.03
Lavalle	5	3	F	2	141	266.02	305.42
Lavalle	5	3	F	3	133.36	259.98	312.13
Lavalle	5	3	F	4	141.4	271.63	308.16
Lavalle	5	3	F	5	132.85	286.84	298.24
Lavalle	5	4	F	1	134.65	266.18	311.45
Lavalle	5	4	F	2	146.09	275.12	314.19
Lavalle	5	4	F	3	129.29	261.47	308.75
Lavalle	5	4	F	4	135.79	258.8	304.79
Lavalle	5	4	F	5	143.67	277.6	318.01
Lavalle	5	1	M	1	115.31	246.17	275.41
Lavalle	5	1	M	2	130.25	251.64	275.31
Lavalle	5	1	M	3	124.42	251.09	275.8
Lavalle	5	1	M	4	122.33	238.3	259.96
Lavalle	5	1	M	5	144.07	256.64	279.29
Lavalle	5	2	M	1	122.64	256.4	284.18
Lavalle	5	2	M	2	126.18	256.4	284.61
Lavalle	5	2	M	3	118.97	259.46	281.71
Lavalle	5	2	M	4	127.47	254.8	279.89
Lavalle	5	2	M	5	105.68	244.25	238.2
Lavalle	5	3	M	1	121.76	238.47	254.89
Lavalle	5	3	M	2	118.6	245.71	266.44
Lavalle	5	3	M	3	145.23	249.88	264.46
Lavalle	5	3	M	4	127.62	244.95	277.95
Lavalle	5	3	M	5	137.3	257.01	267.29
Lavalle	5	4	M	1	120.42	253.14	274.8
Lavalle	5	4	M	2	124.74	244.1	282.43
Lavalle	5	4	M	3	130.82	254.56	290.35
Lavalle	5	4	M	4	136.42	260.77	271.59
Lavalle	5	4	M	5	141.65	261.75	290.66
Lavalle	6	1	F	1	125.67	260.28	280.09
Lavalle	6	2	F	1	145.66	291.9	324.3
Lavalle	6	2	F	2	152.9	302.65	334.07
Lavalle	6	2	F	3	134.83	281.35	311.17
Lavalle	6	2	F	4	130.38	278	298.24
Lavalle	6	2	F	5	144.67	275.2	305
Lavalle	6	2	F	6	125.51	228.71	278.06
Lavalle	6	3	F	1	155.43	279.46	307.73
Lavalle	6	3	F	2	147.83	281.02	313.21
Lavalle	6	4	F	1	151.83	282.02	303.71
Lavalle	6	4	F	2	139.09	267.24	314.58
Lavalle	6	4	F	3	146.44	266.87	319.1
Lavalle	6	1	M	1	122.64	250.89	267.01
Lavalle	6	2	M	1	149.91	268.72	280.36
Lavalle	6	2	M	10	141.28	261.77	279.2
Lavalle	6	2	M	2	140.07	254.62	285.79
Lavalle	6	2	M	3	114.48	251.92	283.55
Lavalle	6	2	M	4	135.67	256.91	266.83
Lavalle	6	2	M	5	149.84	267.71	271.83
Lavalle	6	2	M	6	124.53	240.13	285.41
Lavalle	6	2	M	7	137.3	244.97	270.14
Lavalle	6	2	M	8	145.34	257.7	283.06
Lavalle	6	2	M	9	131.47	251.64	276.47
Lavalle	6	3	M	1	135.19	246.42	274.61
Lavalle	6	3	M	2	137.12	251.53	239.38
Lavalle	6	3	M	3	131.94	254	266.83
Lavalle	6	3	M	4	119.04	251.88	264.68
Lavalle	6	3	M	5	118.12	254.67	257.16
Lavalle	6	4	M	1	140.66	260.35	285.95
Lavalle	6	4	M	2	135.8	263.31	274.08
Lavalle	7	1	F	1	146.93	273	302.95
Lavalle	7	1	F	2	106.61	241.21	296.18
Lavalle	7	1	F	3	152.62	286.58	310.21
Lavalle	7	1	F	4	125.72	262.07	306.62
Lavalle	7	1	F	5	125.59	259.12	299.88
Lavalle	7	2	F	1	139.01	261.09	305.52
Lavalle	7	2	F	2	143.01	277	295.93
Lavalle	7	2	F	3	139.56	267.08	274.24
Lavalle	7	2	F	4	136.47	254.65	277.56
Lavalle	7	2	F	5	130.38	250.06	292.21
Lavalle	7	3	F	1	140.36	255.14	294.15
Lavalle	7	3	F	2	127.91	251.41	285.87
Lavalle	7	3	F	3	143.01	275.18	305.29
Lavalle	7	3	F	4	133.84	270.03	294
Lavalle	7	3	F	5	149.2	269.26	310
Lavalle	7	3	F	6	140.25	245.2	293.82
Lavalle	7	4	F	1	142.78	260.5	303.03
Lavalle	7	4	F	2	135.35	248.71	267.24
Lavalle	7	4	F	3	136.94	249.33	280.23
Lavalle	7	1	M	1	122.64	238.4	264.51
Lavalle	7	1	M	2	128.7	248.28	277.16
Lavalle	7	1	M	3	140.36	250.51	252.52
Lavalle	7	1	M	4	122.02	245.73	278.57
Lavalle	7	2	M	1	134.63	242.16	248.92
Lavalle	7	2	M	2	138.13	243.38	274.53
Lavalle	7	2	M	3	141.48	250.32	272.26
Lavalle	7	2	M	4	137.27	238.76	261.2
Lavalle	7	2	M	5	120.42	225.32	256.78
Lavalle	7	3	M	1	139.62	236.92	277.95
Lavalle	7	3	M	2	139.31	255.12	264.71
Lavalle	7	3	M	3	132.24	244.46	256.04
Lavalle	7	3	M	4	130.86	232.5	273.65
Lavalle	7	4	M	1	133.51	231.14	252.67
Lavalle	8	1	F	1	129.03	251.72	269.74
Lavalle	8	1	F	2	125.18	269.07	308.29
Lavalle	8	1	F	3	140	277.15	316.22
Lavalle	8	1	F	4	154.02	281.9	302.8
Lavalle	8	1	F	5	127.53	261.02	298.64
Lavalle	8	2	F	1	138	279.69	312.92
Lavalle	8	2	F	2	153.06	279.89	305
Lavalle	8	2	F	3	141.99	265.2	309.34
Lavalle	8	2	F	4	134.62	258.29	295.94
Lavalle	8	2	F	5	150	289.84	287.09
Lavalle	8	3	F	1	130.17	263.09	311.49
Lavalle	8	3	F	2	150.33	275.09	297.53
Lavalle	8	3	F	3	146.82	275.6	323.48
Lavalle	8	3	F	4	145.77	265.66	296.72
Lavalle	8	3	F	5	151.49	291	308.52
Lavalle	8	4	F	1	152.71	277.28	310.96
Lavalle	8	4	F	2	141.88	270.44	317.97
Lavalle	8	4	F	3	148.12	295.74	323.25
Lavalle	8	4	F	4	139.99	275.94	306.28
Lavalle	8	4	F	5	153.71	281.44	319.6
Lavalle	8	1	M	1	134.35	254.38	248.94
Lavalle	8	1	M	2	142.52	262.09	291.89
Lavalle	8	1	M	3	127.4	247.07	267.05
Lavalle	8	1	M	4	121.43	243.23	271.49
Lavalle	8	1	M	5	136.7	245.86	268.31
Lavalle	8	2	M	1	137.36	246.81	257.61
Lavalle	8	2	M	2	134.1	245.6	271.96
Lavalle	8	2	M	3	150.92	259.86	280.23
Lavalle	8	2	M	4	141.06	241.03	260.16
Lavalle	8	2	M	5	141.87	255.22	282.49
Lavalle	8	3	M	1	131.73	238.73	272.74
Lavalle	8	3	M	2	152.4	250.45	279.2
Lavalle	8	3	M	3	127.61	239.38	229.58
Lavalle	8	3	M	4	139.27	245.73	265
Lavalle	8	3	M	5	130.68	242.39	276.02
Lavalle	8	4	M	1	144.03	244.13	280.86
Lavalle	8	4	M	2	137.89	264.46	294.73
Lavalle	8	4	M	3	138.36	254.95	282.88
Lavalle	8	4	M	4	140.47	246.94	280.49
Lavalle	8	4	M	5	140.43	276	279.87
Neuquén	1	1	F	1	139.14	267.53	297.2
Neuquén	1	1	F	2	128.6	244.13	286.69
Neuquén	1	1	F	3	138.81	286.6	313.05
Neuquén	1	1	F	4	149.64	283.44	328.88
Neuquén	1	1	F	5	153.6	274.26	321.46
Neuquén	1	2	F	1	155.08	285.61	331.69
Neuquén	1	2	F	2	154.01	292.06	328.42
Neuquén	1	2	F	3	158.09	287.7	310.64
Neuquén	1	2	F	4	141.4	282.18	314.87
Neuquén	1	2	F	5	152.74	264.76	327.62
Neuquén	1	3	F	1	146.09	275	319.82
Neuquén	1	3	F	2	150.27	288.92	318.19
Neuquén	1	3	F	3	143.69	283.27	335.93
Neuquén	1	3	F	4	147.8	291.81	327.47
Neuquén	1	3	F	5	151.18	290.83	308.25
Neuquén	1	3	F	6	156.89	301.71	321.36
Neuquén	1	4	F	1	149.57	281.03	328.15
Neuquén	1	4	F	2	150.88	291.45	317.51
Neuquén	1	4	F	3	137.31	257.99	295.85
Neuquén	1	4	F	4	133.14	273.18	311.14
Neuquén	1	1	M	1	140.26	264.92	277.8
Neuquén	1	1	M	2	143.68	273.65	301.48
Neuquén	1	1	M	3	132.06	264	288.74
Neuquén	1	1	M	4	143.27	257.39	290.04
Neuquén	1	1	M	5	143.78	254.64	283.09
Neuquén	1	2	M	1	133.66	253.16	274.16
Neuquén	1	2	M	2	128.5	257.26	280.34
Neuquén	1	2	M	3	135.45	246.89	277.65
Neuquén	1	2	M	4	131.88	246.13	288.85
Neuquén	1	2	M	5	125.51	271.23	293.86
Neuquén	1	3	M	1	122.15	241.01	276.1
Neuquén	1	3	M	2	134.24	259.89	299.79
Neuquén	1	3	M	3	128.43	250.7	290.93
Neuquén	1	3	M	4	111.97	245.12	264.71
Neuquén	1	3	M	5	129.5	248.36	291.95
Neuquén	1	4	M	1	135.59	259.03	297.32
Neuquén	1	4	M	2	147.49	265.83	300.47
Neuquén	1	4	M	3	140.23	277.06	295.04
Neuquén	1	4	M	4	124.33	237.62	285.7
Neuquén	1	4	M	5	125.57	243.74	280.07
Neuquén	2	1	F	1	150.44	277.72	322.78
Neuquén	2	1	F	2	156.35	269.14	320.98
Neuquén	2	1	F	3	143.34	284.02	316.9
Neuquén	2	1	F	4	147.08	289.8	315.77
Neuquén	2	1	F	5	142.41	287.13	298.26
Neuquén	2	2	F	1	149.35	290.71	319.95
Neuquén	2	2	F	2	139.2	271.55	318.12
Neuquén	2	2	F	3	147.71	280.17	313.08
Neuquén	2	2	F	4	162.59	291.6	311.48
Neuquén	2	2	F	5	160.2	283.02	287.7
Neuquén	2	3	F	1	138.71	271.03	307.77
Neuquén	2	3	F	2	162.05	290.45	353.36
Neuquén	2	3	F	3	130.25	271.28	284.38
Neuquén	2	3	F	4	135.86	261.68	263.23
Neuquén	2	3	F	5	139.09	284.02	316.94
Neuquén	2	4	F	1	153.15	286.04	298.61
Neuquén	2	4	F	2	147.51	296.72	293.9
Neuquén	2	4	F	3	144.51	272.07	298.6
Neuquén	2	4	F	4	139.95	271.9	302.89
Neuquén	2	4	F	5	137.19	267.26	313.08
Neuquén	2	1	M	1	138.68	261.58	271.33
Neuquén	2	1	M	2	137.21	251.25	278.95
Neuquén	2	1	M	3	147.17	266.32	274.12
Neuquén	2	1	M	4	131.64	255.54	283.99
Neuquén	2	1	M	5	133.45	258.77	278.63
Neuquén	2	2	M	1	140.12	278.79	262.52
Neuquén	2	2	M	2	146.45	266.08	299.17
Neuquén	2	2	M	3	138.4	250.42	244.13
Neuquén	2	2	M	4	124.58	258.38	266.39
Neuquén	2	2	M	5	151.61	269.07	303.27
Neuquén	2	3	M	1	139.7	255.57	275.94
Neuquén	2	3	M	3	128.32	256.46	272.35
Neuquén	2	3	M	4	126.66	241.37	255.38
Neuquén	2	3	M	5	136.01	247.68	267.86
Neuquén	2	4	M	1	134	266.03	267.85
Neuquén	2	4	M	2	138.6	258.86	288.39
Neuquén	2	4	M	3	136.36	258.4	273.34
Neuquén	2	4	M	4	143.92	251.53	273.54
Neuquén	2	4	M	5	151.34	274.23	273.81
Neuquén	3	1	F	1	131.73	266.06	297.61
Neuquén	3	1	F	2	142.44	274.12	308.29
Neuquén	3	1	F	3	134.16	277.7	312.87
Neuquén	3	1	F	4	132.77	280.96	294.48
Neuquén	3	1	F	5	143.34	281.37	268.56
Neuquén	3	2	F	1	124.81	233.03	251.64
Neuquén	3	2	F	2	130.86	259.86	283.62
Neuquén	3	4	F	1	137.06	244.77	279.02
Neuquén	3	4	F	2	138.92	267.92	311.08
Neuquén	3	4	F	3	153.26	279.4	312.55
Neuquén	3	4	F	4	143.68	267.07	310.82
Neuquén	3	4	F	5	145.34	277.74	307.68
Neuquén	3	4	F	6	128.75	258.8	288.44
Neuquén	3	1	M	1	140.35	236.3	239.29
Neuquén	3	2	M	2	127.14	253.06	268.65
Neuquén	3	4	M	1	136.08	262.09	277.41
Neuquén	3	4	M	2	145.12	267.15	275.48
Neuquén	3	4	M	3	133.24	247.46	271.18
Neuquén	3	4	M	4	138.83	262.19	282.35
Neuquén	3	4	M	5	139.22	268.73	285.11
Neuquén	3	4	M	6	137.46	252.87	278.18
Neuquén	4	1	F	1	149.4	280.62	307.78
Neuquén	4	1	F	2	128.97	288.62	323.9
Neuquén	4	1	F	3	143.59	285.48	309.78
Neuquén	4	1	F	4	144.78	262.69	314.89
Neuquén	4	1	F	5	148.69	275.09	309.36
Neuquén	4	1	F	6	136.06	264.17	308.25
Neuquén	4	2	F	1	145.34	282.2	342.24
Neuquén	4	3	F	1	143.4	252.72	305.77
Neuquén	4	3	F	2	138.18	262.55	310.72
Neuquén	4	3	F	3	129.03	273.09	307.87
Neuquén	4	3	F	4	156.54	297.61	357.94
Neuquén	4	3	F	5	141.35	277.19	307.33
Neuquén	4	3	F	6	145.15	254.25	319.32
Neuquén	4	4	F	1	148.37	268.96	316.55
Neuquén	4	4	F	2	147.49	247.97	281.44
Neuquén	4	4	F	3	141.51	265.15	303.56
Neuquén	4	4	F	4	135.09	261.46	311.42
Neuquén	4	4	F	5	141.77	267.59	302.61
Neuquén	4	4	F	6	154.78	296.39	292.11
Neuquén	4	4	F	7	148.22	279.46	317.54
Neuquén	4	1	M	1	135.79	272.39	258.69
Neuquén	4	1	M	2	144.18	255.99	272.37
Neuquén	4	1	M	3	136.69	258.6	289.03
Neuquén	4	1	M	4	147.46	268.56	291.19
Neuquén	4	2	M	1	140.72	264.78	283.73
Neuquén	4	2	M	2	125.16	250.69	257.24
Neuquén	4	2	M	3	141.01	263.59	296.38
Neuquén	4	2	M	4	133.24	251.24	285.77
Neuquén	4	2	M	5	126.06	252.56	268.93
Neuquén	4	2	M	6	134.1	255.88	263.4
Neuquén	4	3	M	1	149.21	271.44	294.15
Neuquén	4	3	M	2	138.8	254.08	256.9
Neuquén	4	3	M	3	132.4	256.42	282.61
Neuquén	4	3	M	4	145.21	265.63	285.95
Neuquén	4	3	M	5	136.36	263.49	280.92
Neuquén	4	4	M	1	146	270.03	301.6
Neuquén	4	4	M	2	143.95	266.84	268.16
Neuquén	4	4	M	3	123.36	248.29	275.31
Neuquén	4	4	M	4	131.7	242.6	277.33
Neuquén	4	4	M	5			276.96
Neuquén	4	4	M	6	129	252.2	272.9
Neuquén	5	1	F	1	157.7	301.25	319.51
Neuquén	5	1	F	2	149.35	265.48	284.76
Neuquén	5	1	F	3	143.54	276.62	308.87
Neuquén	5	1	F	4	150.73	296.54	320.52
Neuquén	5	1	F	5	155.29	274.12	306.78
Neuquén	5	2	F	1	146.41	264.32	304.33
Neuquén	5	2	F	2	158.11	281.63	323.78
Neuquén	5	2	F	3	145.96	291.92	324.35
Neuquén	5	2	F	4	153.63	274.7	299.48
Neuquén	5	2	F	5	160.07	292.88	309.07
Neuquén	5	3	F	1	167.97	297.97	332.78
Neuquén	5	3	F	2	160.56	293.21	309.46
Neuquén	5	3	F	3	156.17	295.87	336.92
Neuquén	5	3	F	4	155.12	297.33	329.22
Neuquén	5	3	F	5	145.09	266.75	310.6
Neuquén	5	4	F	1	165.94	284.76	317.84
Neuquén	5	4	F	2	145.91	288.76	294.81
Neuquén	5	4	F	3	147.53	281.19	305.98
Neuquén	5	4	F	4	138.2	274.14	310.78
Neuquén	5	4	F	5	132.97	271.39	300.47
Neuquén	5	1	M	1	137.32	269	279.89
Neuquén	5	1	M	2	147.34	268.67	266
Neuquén	5	1	M	3	146.99	278.3	275.68
Neuquén	5	1	M	4	136.21	261.84	269.67
Neuquén	5	1	M	5	132.02	265.42	273.44
Neuquén	5	2	M	1	119.42	239.84	276.31
Neuquén	5	2	M	2	135	265.05	267.58
Neuquén	5	2	M	3	135.77	265.17	260.8
Neuquén	5	2	M	4	130.48	240.84	261.72
Neuquén	5	2	M	5	140.86	262.45	277.5
Neuquén	5	3	M	1	124.45	251.81	265.11
Neuquén	5	3	M	2	128.7	267.99	279.08
Neuquén	5	3	M	3	144.31	258.79	274.33
Neuquén	5	3	M	4	154.87	279.51	269.94
Neuquén	5	3	M	5	136.95	257.96	275.54
Neuquén	5	4	M	1	146.93	258.68	295.45
Neuquén	5	4	M	2	145.78	283.03	286.67
Neuquén	5	4	M	3	147.41	277.42	276.05
Neuquén	5	4	M	4	141.51	278.58	279.06
Neuquén	5	4	M	5	144.9	269.22	296.66
Neuquén	6	1	F	1	150.76	269.49	305.45
Neuquén	6	1	F	2	143.28	256.52	283.34
Neuquén	6	1	F	3	156.03	264.02	313.82
Neuquén	6	1	F	4	110.42	245	264.08
Neuquén	6	1	F	5	147.8	269.65	314.96
Neuquén	6	2	F	1	146.66	287.94	329.51
Neuquén	6	2	F	2	148.53	281.09	330.18
Neuquén	6	2	F	3	148.49	282.7	326.46
Neuquén	6	2	F	4	149.48	281.82	322.48
Neuquén	6	2	F	5	148.57	282.78	316.2
Neuquén	6	3	F	1	148.12	276.62	324.32
Neuquén	6	3	F	2	147.8	271.59	329.73
Neuquén	6	3	F	3	132.77	260.25	305.16
Neuquén	6	3	F	4	155.86	282	320.66
Neuquén	6	3	F	5	150.62	272.64	309.28
Neuquén	6	4	F	1	158.05	273.12	324.6
Neuquén	6	4	F	2	145.99	298.44	315.22
Neuquén	6	4	F	3	154.47	276.59	310.01
Neuquén	6	4	F	4	150.08	283.03	332.18
Neuquén	6	4	F	5	150.81	263.05	288.14
Neuquén	6	1	M	1	129.81	251.03	275.05
Neuquén	6	1	M	2	147.57	267.93	282.89
Neuquén	6	1	M	3	115.73	256.42	274.8
Neuquén	6	1	M	4	128.44	257.96	281.66
Neuquén	6	1	M	5	149.79	268.3	279.35
Neuquén	6	2	M	1	138.96	257.38	270.06
Neuquén	6	2	M	2	149.4	260.02	291.77
Neuquén	6	2	M	4	126.44	258.52	280.52
Neuquén	6	2	M	5	138.52	261.55	280.86
Neuquén	6	3	M	1	144.42	265.7	281.89
Neuquén	6	3	M	2	141.23	263.76	303.08
Neuquén	6	3	M	3	133.38	222	275.96
Neuquén	6	3	M	4	124.2	263.32	293
Neuquén	6	3	M	5	136.57	258.07	280.45
Neuquén	6	4	M	1	135.79	273.25	277.35
Neuquén	6	4	M	2	140.93	261.63	294.72
Neuquén	6	4	M	3	140.9	256.91	284.6
Neuquén	6	4	M	4	142.05	264.05	281.05
Neuquén	6	4	M	5	132.64	257.86	259.79
Neuquén	7	2	F	1	142.89	265.22	299.54
Neuquén	7	2	F	2	144.97	272.25	302.37
Neuquén	7	2	F	3	145.04	263.69	298.56
Neuquén	7	3	F	1	147.71	262.67	307.79
Neuquén	7	4	F	1	155.13	270.05	308.21
Neuquén	7	4	F	2	155.24	271.95	304.54
Neuquén	7	4	F	3	158.49	290.99	313.74
Neuquén	7	1	M	1	147.26	263.23	288.02
Neuquén	7	1	M	2	145.28	265.64	282.41
Neuquén	7	2	M	1	140.66	258.99	290.8
Neuquén	7	2	M	2	117.89	217.8	251.34
Neuquén	7	3	M	1	128.84	246.47	279.25
Neuquén	7	3	M	2	126.81	267.04	272.12
Neuquén	7	3	M	3	133.28	240.61	279.64
Neuquén	7	3	M	4	139.2	265.38	274.24
Neuquén	7	3	M	5	144.18	249.88	285.38
Neuquén	7	4	M	1	133.45	254.19	273.8
Neuquén	7	4	M	2	151.35	265.88	277.31
Neuquén	7	4	M	3	144.56	255.22	266.91
Neuquén	7	4	M	4	154.87	266.29	275.22
Neuquén	7	4	M	5	136.78	252.74	294.15
Neuquén	8	1	F	1	158.4	278.21	323.97
Neuquén	8	1	F	2	140.35	278.22	300.67
Neuquén	8	1	F	3	152.31	284.31	302.3
Neuquén	8	1	F	4	154.94	277.22	327.39
Neuquén	8	1	F	5	156.52	292.31	314.4
Neuquén	8	2	F	1	156.73	289.11	285.45
Neuquén	8	2	F	2	143.18	278	312.05
Neuquén	8	2	F	3	149.51	295.41	318.98
Neuquén	8	2	F	4	139.98	273.65	315.73
Neuquén	8	2	F	5	149.62	299.03	315.63
Neuquén	8	3	F	1	169.85	302	315.75
Neuquén	8	3	F	2	156.05	269.31	300.51
Neuquén	8	3	F	3	157.63	286	319.64
Neuquén	8	3	F	4	133.72	277.91	309.82
Neuquén	8	3	F	5	151.83	281.58	305.26
Neuquén	8	4	F	1	166.03	286.64	316.84
Neuquén	8	4	F	2	140.25	280.64	324.72
Neuquén	8	4	F	3	127.31	258.9	307.15
Neuquén	8	4	F	4	155.47	281.83	325.04
Neuquén	8	4	F	5	149.5	281.11	317.72
Neuquén	8	1	M	1	150.81	276.37	284.29
Neuquén	8	1	M	2	135.07	259.38	273.4
Neuquén	8	1	M	3	138.45	260.63	282.98
Neuquén	8	1	M	4	144.28	264.25	288.2
Neuquén	8	1	M	5	140.01	270.65	288.74
Neuquén	8	1	M	6	150.56	266.37	280.75
Neuquén	8	2	M	1	146	255.2	251.54
Neuquén	8	2	M	2	125.24	238.27	265.83
Neuquén	8	2	M	3	133.84	232.7	253
Neuquén	8	2	M	4	142.27	255.03	290.72
Neuquén	8	3	M	1	142.17	270.6	270.02
Neuquén	8	3	M	2	152.31	258.52	268.87
Neuquén	8	3	M	3	152.79	263.08	278.21
Neuquén	8	3	M	4	141.9	255.13	282.29
Neuquén	8	3	M	5	117	229.44	246.29
Neuquén	8	4	M	1	145.96	254.03	272.12
Neuquén	8	4	M	2	125.77	251.87	271.43
Neuquén	8	4	M	3	118.83	225.3	235.79
Neuquén	8	4	M	4	133.76	248.85	272.12
Neuquén	8	4	M	5	133.45	235.8	256.67
Neuquén	9	1	F	1	146.44	281.44	288.17
Neuquén	9	1	F	2	145.25	266.15	310.45
Neuquén	9	2	F	1	149.33	287.36	305.79
Neuquén	9	2	F	2	140.41	271.07	315.79
Neuquén	9	2	F	3	143.84	274.42	316.31
Neuquén	9	2	F	4	148.93	267.35	309.3
Neuquén	9	2	F	5	142.52	275.43	310.46
Neuquén	9	2	F	6	137.71	277.13	318.03
Neuquén	9	3	F	1	145.21	286.3	331.56
Neuquén	9	3	F	2	140.98	293.78	298.41
Neuquén	9	3	F	3	145.72	279.61	308.01
Neuquén	9	1	M	1	151.48	264.48	287.27
Neuquén	9	1	M	2	136.42	251.72	275.05
Neuquén	9	1	M	3	126.15	256.9	261.27
Neuquén	9	1	M	4	141.21	253.84	272.18
Neuquén	9	1	M	5	132.38	240.6	261.08
Neuquén	9	1	M	6	128.1	245.29	278.02
Neuquén	9	1	M	7	124.62	264.59	261.87
Neuquén	9	2	M	1	145.73	269.13	295.63
Neuquén	9	2	M	1	123.02	255	285.16
Neuquén	9	2	M	2	131.05	251.78	300.42
Neuquén	9	2	M	3	129.29	260.86	297.7
Neuquén	9	2	M	4	141.21	265.05	287.14
Neuquén	9	2	M	5	131.73	261.09	262.18
Neuquén	9	2	M	6	128.41	261.3	263.5
Neuquén	9	2	M	7	151.65	260.85	282.26
Neuquén	9	2	M	8	135.35	247.64	262.86
Neuquén	9	2	M	9	118.81	233.89	258.59
Neuquén	9	3	M	1	142.13	258.15	271.04
Neuquén	10	1	F	1	166.36	297.89	329.07
Neuquén	10	1	F	2	159.33	306.76	317.55
Neuquén	10	2	F	1	155.33	270.25	310.54
Neuquén	10	2	F	2	168.66	286.09	320.91
Neuquén	10	3	F	1	167.92	289.23	323.2
Neuquén	10	3	F	2	160.86	293.82	328.4
Neuquén	10	3	F	3	153.59	284.4	327.65
Neuquén	10	4	F	1	158.38	291.05	330.19
Neuquén	10	1	M	1	145.34	252.88	274.88
Neuquén	10	1	M	2	147.27	263.47	300.47
Neuquén	10	3	M	1	150.62	272.12	299.79
Neuquén	10	3	M	2	148.86	279.51	289.08
Neuquén	10	3	M	3	153.39	254.33	295.6
Neuquén	10	3	M	4	138.92	261.12	282.46
Neuquén	10	4	M	1	150.12	257.33	282.93
Neuquén	10	4	M	2	137.36	263.84	282.61
Neuquén	10	4	M	3	132.62	263.32	291.41
Neuquén	10	4	M	4	154.03	268.92	275.18
San Blas	1	1	F	1	152.54	272.53	303.43
San Blas	1	1	F	2	152.41	264.61	297.89
San Blas	1	2	F	1	151.35	278.51	287.27
San Blas	1	3	F	1	130.39	264.39	346.48
San Blas	1	4	F	1	129.27	274.36	291.36
San Blas	1	4	F	2	133.24	267.54	301.23
San Blas	1	1	M	1	151.95	268.92	283.3
San Blas	1	1	M	2	130.97	248.24	264.52
San Blas	1	1	M	3	142.13	252.24	255.48
San Blas	1	1	M	4	139.46	247.42	267.37
San Blas	1	1	M	5	113.99	257.42	263.74
San Blas	2	1	F	1	132.14	252.69	278.78
San Blas	2	1	F	2	145.01	263.03	300.01
San Blas	2	1	F	3	148.22	273.83	311.28
San Blas	2	1	F	4	144.2	267.44	301.76
San Blas	2	1	F	5	143.35	276.31	292.04
San Blas	2	2	F	1	146.37	281.44	322.93
San Blas	2	2	F	2	147.73	276.73	310.85
San Blas	2	2	F	3	136.62	251.73	288.62
San Blas	2	2	F	4	147.11	271.89	305.28
San Blas	2	2	F	5	152.74	282.14	310.63
San Blas	2	2	F	6	145.25	269.79	308.77
San Blas	2	3	F	1	125.9	254.66	288.01
San Blas	2	3	F	2	132.1	243.82	274.43
San Blas	2	3	F	3	152.01	269.07	300.39
San Blas	2	3	F	4	148.73	285.92	307.09
San Blas	2	4	F	1	146.75	274.42	305.06
San Blas	2	4	F	2	129.77	244.62	278.98
San Blas	2	4	F	3	153.05	287.99	311.85
San Blas	2	4	F	4	154.15	275.07	316.1
San Blas	2	4	F	5	142.84	277.92	318.8
San Blas	2	1	M	1	127.86	254.19	259.05
San Blas	2	1	M	2	127.13	237.86	251.8
San Blas	2	1	M	3	129	245.28	243.34
San Blas	2	1	M	4	121.2	246.16	265.56
San Blas	2	1	M	5	135	243	246.99
San Blas	2	2	M	1	128.8	260.36	261.24
San Blas	2	2	M	2	121.26	249.58	252.45
San Blas	2	2	M	3	138.85	259.02	271.77
San Blas	2	2	M	4	141.99	266.08	285.94
San Blas	2	2	M	5	137.64	255.93	294.5
San Blas	2	3	M	1	135.06	251.8	274.14
San Blas	2	3	M	2	133.84	255.39	272.25
San Blas	2	3	M	3	146.21	256.63	279.18
San Blas	2	3	M	4	117.99	246.24	247.99
San Blas	2	3	M	5	128.79	258.07	279.84
San Blas	2	4	M	1	125.5	241.58	264.82
San Blas	2	4	M	2	130.63	257.77	276.4
San Blas	2	4	M	3	133.96	247.13	237.13
San Blas	2	4	M	4	138.71	256.04	275.63
San Blas	2	4	M	5	126.19	226.37	243.3
San Blas	3	1	F	1	159.01	269.46	287.17
San Blas	3	1	F	2	148.57	263.92	290.99
San Blas	3	1	F	3	112.51	259.62	291.05
San Blas	3	1	F	4	153.57	276.56	300.54
San Blas	3	1	F	5	151.43	267.73	283.49
San Blas	3	1	F	6	148.22	271.95	300.11
San Blas	3	1	F	7	149.83	263.01	299.87
San Blas	3	2	F	1	147.96	270.19	299.47
San Blas	3	2	F	2	136.06	264.07	291.36
San Blas	3	2	F	3	151.33	278.6	285.2
San Blas	3	2	F	4	140.25	273.82	278.37
San Blas	3	2	F	5	148.22	274.13	302.08
San Blas	3	3	F	1	135.93	282.09	305.45
San Blas	3	3	F	2	140.8	272.31	303.53
San Blas	3	3	F	3	141.28	258.03	285.26
San Blas	3	3	F	4	146.78	266.05	272.96
San Blas	3	3	F	5	135.24	258.09	284.54
San Blas	3	4	F	1	152.19	266.83	296.98
San Blas	3	4	F	2	125.24	265.11	304.01
San Blas	3	4	F	3	149.66	276.86	304.04
San Blas	3	4	F	4	128.08	226.42	247.07
San Blas	3	4	F	5	146.33	275.2	322.94
San Blas	3	1	M	1	130.6	241.9	262.52
San Blas	3	1	M	2	125.22	241.66	258.99
San Blas	3	1	M	3	135.18	244.07	268.01
San Blas	3	1	M	4	130.12	251.96	263.27
San Blas	3	1	M	5	141.69	258.94	266.18
San Blas	3	1	M	6	126.46	255.7	280.28
San Blas	3	2	M	1	128.63	236.84	261.01
San Blas	3	2	M	2	128	236.01	270.5
San Blas	3	2	M	3	143.68	258.61	265.71
San Blas	3	2	M	4	133.81	259.61	273.75
San Blas	3	2	M	5	132.41	243.29	245.38
San Blas	3	2	M	6	134.13	229.05	237.02
San Blas	3	2	M	7	113.85	220.79	234.83
San Blas	3	3	M	1	140.13	246.29	259.62
San Blas	3	3	M	2	125.26	251.1	253.82
San Blas	3	3	M	3	135.18	245.2	258.7
San Blas	3	3	M	4	140.25	252.74	270.93
San Blas	3	3	M	6	130.38	237.97	253.01
San Blas	3	3	M	7	138.65	252.24	275.75
San Blas	3	3	M	8	136.8	257.31	271.12
San Blas	4	1	F	1	143.54	273.34	302.38
San Blas	4	1	F	2	156.37	281.92	324.69
San Blas	4	1	F	3	146.65	280.41	321.22
San Blas	4	1	F	4	152.28	275.57	312.8
San Blas	4	1	F	5	124.17	250.49	279.42
San Blas	4	2	F	1	135.36	273.54	307
San Blas	4	2	F	2	147.15	281.44	325.4
San Blas	4	2	F	3	144.8	283.48	317.28
San Blas	4	2	F	4	134.37	267.86	296.74
San Blas	4	2	F	5	155.44	275.87	312.17
San Blas	4	3	F	1	145.78	276.38	319.95
San Blas	4	3	F	2	141.4	264.17	288.52
San Blas	4	3	F	3	147.25	269.52	297.28
San Blas	4	3	F	4	137.61	270.05	304.88
San Blas	4	3	F	5	145.09	275.2	304.1
San Blas	4	4	F	1	128	255.01	282.21
San Blas	4	4	F	2	141.03	255.05	277
San Blas	4	4	F	3	142.62	279.57	311.49
San Blas	4	4	F	4	147.43	281.17	302.04
San Blas	4	4	F	5	136.82	278.35	320.14
San Blas	4	1	M	1	113.95	224.2	242.87
San Blas	4	1	M	2	124.79	252.86	277.2
San Blas	4	1	M	3	129.39	239.47	256.85
San Blas	4	1	M	4	125.9	249.87	263.84
San Blas	4	1	M	5	146.03	259.01	273.59
San Blas	4	2	M	1	142.64	261.84	272.24
San Blas	4	2	M	2	122.59	253.13	260.69
San Blas	4	2	M	3	124.74	249.48	267.25
San Blas	4	2	M	4	133.54	252.24	274.12
San Blas	4	2	M	5	108.24	205.29	216.34
San Blas	4	3	M	1	119.4	245.52	276.46
San Blas	4	3	M	2	140.22	250.84	269.22
San Blas	4	3	M	3	125.17	255.44	263.09
San Blas	4	3	M	4	132.92	244.9	260
San Blas	4	3	M	5	134.33	250.4	265.93
San Blas	4	4	M	1	134.01	246.4	256.2
San Blas	4	4	M	2	127.14	241.63	268.07
San Blas	4	4	M	3	137.06	249.83	269.58
San Blas	4	4	M	4	136.53	253.48	276.48
San Blas	4	4	M	5	136.36	256.75	272.59
San Blas	5	1	F	1	156.52	306.07	319.16
San Blas	5	1	F	2	150.9	289.2	325.63
San Blas	5	1	F	3	125.59	230.54	286.2
San Blas	5	1	F	4	157.7	292.02	321.9
San Blas	5	1	F	5	134.2	234.73	263.71
San Blas	5	2	F	1	150.27	281.7	308.14
San Blas	5	2	F	2	164.27	293.47	332.81
San Blas	5	2	F	3	161.55	288.36	320.26
San Blas	5	2	F	4	154.94	282.18	330.43
San Blas	5	2	F	5	136.47	239.21	278.02
San Blas	5	3	F	1	146.41	281	310.58
San Blas	5	3	F	2	149.09	276.52	313.95
San Blas	5	3	F	3	151.4	276.59	320.58
San Blas	5	4	F	1	133.3	275.54	304.16
San Blas	5	4	F	2	148.07	274.61	315.56
San Blas	5	4	F	3	155.93	279.11	322.62
San Blas	5	4	F	4	143.01	272.09	302.34
San Blas	5	4	F	5	141.17	284.11	322.13
San Blas	5	4	F	6	138	278.93	304.14
San Blas	5	4	F	7	150.75	292.45	316.06
San Blas	5	4	F	8	139.09	266.12	317.16
San Blas	5	4	F	9	145.34	282.21	310.9
San Blas	5	1	M	1	131.19	261.55	284.3
San Blas	5	1	M	2	139.47	223.33	255.52
San Blas	5	1	M	3	144.27	258.55	273.94
San Blas	5	1	M	4	130.73	253.27	289.54
San Blas	5	1	M	5	130.48	260.69	270.65
San Blas	5	1	M	6	153.08	269.12	275.05
San Blas	5	1	M	7	140	263.02	287.01
San Blas	5	2	M	1	111.88	187.54	209.04
San Blas	5	2	M	2	146.25	267.02	283.47
San Blas	5	2	M	3	148.01	257.5	269.55
San Blas	5	2	M	4	139	256.02	278.89
San Blas	5	2	M	5	125.24	251.33	251.58
San Blas	5	3	M	1	131.03	215.33	248.91
San Blas	5	3	M	2	137.75	258.96	282.62
San Blas	5	3	M	3	121.93	214.46	237.92
San Blas	5	3	M	4	141	260.03	275.31
San Blas	5	4	M	1	130.97	261.63	260.49
San Blas	5	4	M	2	130.38	265.57	285.24
San Blas	5	4	M	3	114.23	251.64	276.42
San Blas	5	4	M	4	134.85	278.65	289.35
San Blas	6	1	F	1	138.13	258.28	307.12
San Blas	6	1	F	2	136.78	258.17	293.94
San Blas	6	1	F	3	120.88	267.33	311.87
San Blas	6	2	F	1	122.64	252.81	295.43
San Blas	6	3	F	1	135.83	249.58	294.57
San Blas	6	3	F	1	135.62	271.6	312.32
San Blas	6	3	F	2	120.8	234.62	281.9
San Blas	6	3	F	3	135.07	255.74	287.98
San Blas	6	3	F	4	133.69	242.07	279.15
San Blas	6	3	F	5	143.12	249.07	293.47
San Blas	6	3	F	6	143.4	262.5	287.7
San Blas	6	3	F	7	139.86	258.41	299.54
San Blas	6	3	F	8	141.21	264.12	294.5
San Blas	6	3	F	9	140.07	254.07	286.27
San Blas	6	4	F	1	140.69	265.67	302.03
San Blas	6	4	F	2	145	270.41	282.35
San Blas	6	4	F	3	125.54	236.86	270.17
San Blas	6	4	F	4	123.17	249.06	265.21
San Blas	6	1	M	1	126.49	233.38	247.52
San Blas	6	1	M	2	119.33	242.85	258.54
San Blas	6	1	M	3	128.76	245.99	253.57
San Blas	6	1	M	4	138.29	244.95	259.79
San Blas	6	1	M	5	130.86	249.61	265.01
San Blas	6	1	M	6	141.51	253.22	264.55
San Blas	6	2	M	1	124.62	223.32	248.87
San Blas	6	2	M	2	123.04	252.45	266.68
San Blas	6	2	M	3	125.04	213.06	224.4
San Blas	6	2	M	4	123.82	232.05	253.67
San Blas	6	3	M	1	128.7	236.35	249.43
San Blas	6	3	M	2	137.48	249.1	277.65
San Blas	6	3	M	3	114.39	239.38	251.75
San Blas	6	3	M	4	118.07	239.84	264.92
San Blas	6	3	M	5	143.5	246.73	277.85
San Blas	6	3	M	6	123.76	245.78	253.43
San Blas	6	3	M	7	122.29	238.03	263.76
San Blas	6	3	M	8	113.6	235.46	260
San Blas	6	3	M	9	129.87	235.05	260
San Blas	6	4	M	1	138.1	234.78	259.83
San Blas	7	1	F	1	134.53	262.1	298.26
San Blas	7	1	F	2	146.93	264.92	313.44
San Blas	7	1	F	3	141.16	268	300.52
San Blas	7	1	F	4	136.31	252.42	286.22
San Blas	7	1	F	5	145.36	259.89	301.52
San Blas	7	2	F	1	153.22	262.61	300.85
San Blas	7	2	F	2	137.3	264.04	313
San Blas	7	2	F	3	141.82	253.03	305.94
San Blas	7	2	F	4	137.35	265.69	310.01
San Blas	7	2	F	5	132.22	255.67	308.27
San Blas	7	3	F	1	139.09	260.05	303.24
San Blas	7	3	F	2	142.62	266.6	292.14
San Blas	7	3	F	3	146.01	265.93	288.5
San Blas	7	3	F	4	147.73	267.76	300.53
San Blas	7	3	F	5	134.3	258.23	295.92
San Blas	7	4	F	1	139.36	253.44	287.37
San Blas	7	4	F	2	142.62	265.57	305.68
San Blas	7	4	F	3	151.48	267.17	293.48
San Blas	7	4	F	4	138.97	261.01	301.1
San Blas	7	4	F	5	138.31	260.23	296.54
San Blas	7	1	M	1	128.39	256.22	270.77
San Blas	7	1	M	2	124.23	240.31	271.74
San Blas	7	1	M	3	126.87	245.8	265.1
San Blas	7	1	M	4	125.57	251.56	262.91
San Blas	7	1	M	5	131.24	249.04	256.07
San Blas	7	2	M	1	133.6	262.42	274.61
San Blas	7	2	M	2	131.9	246.29	286.75
San Blas	7	2	M	3	120.22	246.62	271.44
San Blas	7	2	M	4	139.61	256.13	300.05
San Blas	7	2	M	5	116.28	201.25	212.12
San Blas	7	3	M	1	120.22	231.61	262.73
San Blas	7	3	M	2	142.41	254.54	246.98
San Blas	7	3	M	3	117.8	236.6	241.58
San Blas	7	3	M	4	121.43	242.87	263.73
San Blas	7	3	M	5	113.36	221.49	234.93
San Blas	7	4	M	1	123.69	243.77	267.56
San Blas	7	4	M	2	134.06	245.25	281.4
San Blas	7	4	M	3	137.89	241.93	265.38
San Blas	7	4	M	4	122.38	245.17	261.5
San Blas	7	4	M	5	117.18	244.3	271.93
San Blas	8	1	F	1	142.69	262.15	321.31
San Blas	8	1	F	2	148.72	254.59	315
San Blas	8	1	F	3	140.69	260.54	322.94
San Blas	8	1	F	4	139.3	254.85	295.65
San Blas	8	1	F	5	144.53	252.72	287.56
San Blas	8	2	F	1	146.58	265.68	314.2
San Blas	8	2	F	2	142.59	263.18	305.79
San Blas	8	2	F	3	136.97	263.91	305.71
San Blas	8	2	F	4	138.85	268.92	323.65
San Blas	8	2	F	5	151	265.28	319.18
San Blas	8	3	F	1	147.11	265.51	310.63
San Blas	8	3	F	2	139.32	259.48	311.52
San Blas	8	3	F	3	147.68	267.23	327.55
San Blas	8	3	F	4	160.45	268.9	317.11
San Blas	8	3	F	5	145.34	266.96	329.51
San Blas	8	4	F	1	153.08	270.5	313.18
San Blas	8	4	F	2	139.13	265.81	303.82
San Blas	8	4	F	3	134.21	273.39	333.2
San Blas	8	4	F	4	137.06	266.18	315.8
San Blas	8	4	F	5	141.16	257.66	303.19
San Blas	8	1	M	1	122.15	239.41	281.15
San Blas	8	1	M	2	142.36	245.61	283.01
San Blas	8	1	M	3	141.16	261.45	288
San Blas	8	1	M	4	134.01	248.48	279.33
San Blas	8	1	M	5	133.46	242.3	283.68
San Blas	8	2	M	1	123.63	247.5	279.61
San Blas	8	2	M	2	132.54	244.09	304.47
San Blas	8	2	M	3	129.83	248.39	287.63
San Blas	8	2	M	4	142.66	246.86	279.65
San Blas	8	2	M	5	141.85	240.95	271.27
San Blas	8	3	M	1	137.2	240.74	276.28
San Blas	8	3	M	2	111.4	236.48	269.46
San Blas	8	3	M	3	141.79	245.36	273
San Blas	8	3	M	4	138.29	245.59	282.88
San Blas	8	3	M	5	125.67	240.63	278.93
San Blas	8	4	M	1	143.18	239.27	281.11
San Blas	8	4	M	2	140.16	243.02	282.18
San Blas	8	4	M	3	135.77	244.9	272.27
San Blas	8	4	M	4	131.89	245.98	288.09
San Blas	8	4	M	5	129.03	249.3	289.61
San Blas	9	1	F	1	126.4	254.8	311.87
San Blas	9	1	F	2	152.12	267.03	292.08
San Blas	9	1	F	3	151.21	279.69	305.79
San Blas	9	2	F	1	148.76	274.02	318.01
San Blas	9	2	F	2	160.86	272.84	317.37
San Blas	9	2	F	3	149.37	280.22	333.77
San Blas	9	2	F	4	145.66	286.14	306.01
San Blas	9	3	F	1	156.54	268.97	317.47
San Blas	9	3	F	2	141.55	284.23	311.01
San Blas	9	3	F	3	143.42	278	315.43
San Blas	9	3	F	4	146.73	247.88	264.32
San Blas	9	3	F	5	136.24	271.58	316.95
San Blas	9	4	F	1	153.38	260.07	295.75
San Blas	9	1	M	1	134.37	250.3	243.35
San Blas	9	1	M	2	151.21	272.41	279.66
San Blas	9	1	M	3	128	258	278.3
San Blas	9	2	M	1	119.1	237.03	264.64
San Blas	9	2	M	2	149.41	259.62	307.88
San Blas	9	2	M	3	148.49	253.43	291.5
San Blas	9	2	M	4	137.09	264.15
San Blas	9	2	M	5	138.41	262.41	284.19
San Blas	9	2	M	6	136.69	263.03	287.11
San Blas	9	3	M	1	149.58	263.49	291.99
San Blas	9	3	M	2	144.12	266.19	284.34
[truncated: 353 more rows]
