# Supplementary material for: Natural Genetic Variation and Candidate Genes for Morphological Traits in Drosophila melanogaster
Source: PLoS One. 2016 Jul 26;11(7):e0160069. doi: 10.1371/journal.pone.0160069 (PMC4961385; doi:10.1371/journal.pone.0160069)
Supplement: S3 Appendix — Log10(Centroid size) values corresponding to the left wing of the studied individuals of the second chromosome substitution lines. (XLSX) [file pone.0160069.s003.xlsx]

## Sheet: WSi
Population	Line	Replicate	Sex	Individual	Log10(CS)
Barreal	1	1	F	2	16.81
Barreal	1	1	F	3	16.83
Barreal	1	1	F	4	16.84
Barreal	1	1	F	5	16.82
Barreal	1	2	F	1	16.84
Barreal	1	2	F	2	16.82
Barreal	1	2	F	3	16.84
Barreal	1	2	F	4	16.82
Barreal	1	2	F	5	16.86
Barreal	1	3	F	1	16.83
Barreal	1	3	F	2	16.83
Barreal	1	3	F	3	16.85
Barreal	1	3	F	4	16.84
Barreal	1	3	F	5	16.83
Barreal	1	3	F	6	16.84
Barreal	1	4	F	1	16.84
Barreal	1	4	F	2	16.83
Barreal	1	4	F	3	16.85
Barreal	1	4	F	4	16.81
Barreal	1	4	F	5	16.84
Barreal	1	1	M	1	16.79
Barreal	1	1	M	2	16.79
Barreal	1	1	M	3	16.81
Barreal	1	1	M	4	16.79
Barreal	1	1	M	5	16.76
Barreal	1	2	M	1	16.81
Barreal	1	2	M	2	16.80
Barreal	1	2	M	3	16.81
Barreal	1	2	M	4	16.77
Barreal	1	2	M	5	16.78
Barreal	1	3	M	1	16.80
Barreal	1	3	M	2	16.80
Barreal	1	3	M	3	16.78
Barreal	1	3	M	4	16.79
Barreal	1	3	M	5	16.79
Barreal	1	4	M	1	16.78
Barreal	1	4	M	2	16.75
Barreal	1	4	M	3	16.78
Barreal	1	4	M	4	16.79
Barreal	1	4	M	5	16.80
Barreal	2	1	F	1	16.86
Barreal	2	1	F	2	16.82
Barreal	2	1	F	3	16.86
Barreal	2	1	F	4	16.85
Barreal	2	1	F	5	16.86
Barreal	2	1	F	6	16.86
Barreal	2	2	F	1	16.81
Barreal	2	2	F	2	16.85
Barreal	2	3	F	1	16.86
Barreal	2	3	F	2	16.84
Barreal	2	3	F	3	16.86
Barreal	2	3	F	4	16.84
Barreal	2	3	F	5	16.81
Barreal	2	3	F	6	16.86
Barreal	2	4	F	1	16.86
Barreal	2	4	F	2	16.84
Barreal	2	4	F	3	16.85
Barreal	2	4	F	4	16.87
Barreal	2	4	F	5	16.83
Barreal	2	4	F	6	16.85
Barreal	2	1	M	1	16.77
Barreal	2	1	M	2	16.79
Barreal	2	1	M	3	16.81
Barreal	2	1	M	4	16.82
Barreal	2	1	M	5	16.79
Barreal	2	2	M	1	16.80
Barreal	2	2	M	2	16.81
Barreal	2	2	M	3	16.79
Barreal	2	2	M	4	16.78
Barreal	2	2	M	5	16.77
Barreal	2	3	M	1	16.81
Barreal	2	3	M	2	16.81
Barreal	2	3	M	3	16.80
Barreal	2	3	M	4	16.78
Barreal	2	4	M	1	16.81
Barreal	2	4	M	2	16.81
Barreal	2	4	M	3	16.81
Barreal	2	4	M	4	16.80
Barreal	2	4	M	5	16.81
Barreal	2	4	M	6	16.81
Barreal	3	1	F	1	16.91
Barreal	3	1	F	2	16.84
Barreal	3	1	F	3	16.87
Barreal	3	1	F	4	16.86
Barreal	3	1	F	5	16.87
Barreal	3	2	F	1	16.85
Barreal	3	2	F	2	16.85
Barreal	3	2	F	3	16.85
Barreal	3	2	F	4	16.83
Barreal	3	2	F	5	16.84
Barreal	3	3	F	1	16.83
Barreal	3	3	F	2	16.84
Barreal	3	3	F	3	16.83
Barreal	3	3	F	4	16.85
Barreal	3	3	F	5	16.84
Barreal	3	4	F	1	16.86
Barreal	3	4	F	2	16.87
Barreal	3	4	F	3	16.85
Barreal	3	4	F	4	16.85
Barreal	3	4	F	5	16.85
Barreal	3	1	M	1	16.80
Barreal	3	1	M	2	16.80
Barreal	3	1	M	3	16.81
Barreal	3	1	M	4	16.81
Barreal	3	1	M	5	16.77
Barreal	3	2	M	1	16.79
Barreal	3	2	M	2	16.79
Barreal	3	2	M	3	16.79
Barreal	3	2	M	4	16.81
Barreal	3	2	M	5	16.81
Barreal	3	3	M	1	16.82
Barreal	3	3	M	2	16.79
Barreal	3	3	M	3	16.80
Barreal	3	3	M	4	16.79
Barreal	3	3	M	5	16.80
Barreal	3	4	M	1	16.80
Barreal	3	4	M	2	16.83
Barreal	3	4	M	3	16.80
Barreal	3	4	M	4	16.80
Barreal	3	4	M	5	16.80
Barreal	4	1	F	1	16.84
Barreal	4	1	F	2	16.85
Barreal	4	1	F	3	16.84
Barreal	4	1	F	4	16.84
Barreal	4	1	F	5	16.83
Barreal	4	1	F	6	16.80
Barreal	4	2	F	1	16.82
Barreal	4	2	F	2	16.84
Barreal	4	2	F	3	16.86
Barreal	4	2	F	4	16.84
Barreal	4	2	F	5	16.84
Barreal	4	2	F	6	16.84
Barreal	4	2	F	7	16.85
Barreal	4	2	F	8	16.83
Barreal	4	3	F	1	16.81
Barreal	4	4	F	1	16.82
Barreal	4	4	F	2	16.83
Barreal	4	4	F	3	16.82
Barreal	4	4	F	4	16.82
Barreal	4	4	F	5	16.82
Barreal	4	1	M	1	16.79
Barreal	4	2	M	1	16.80
Barreal	4	2	M	1	16.78
Barreal	4	2	M	1	16.79
Barreal	4	2	M	1	16.80
Barreal	4	2	M	1	16.79
Barreal	4	2	M	1	16.80
Barreal	4	2	M	2	16.78
Barreal	4	2	M	3	16.79
Barreal	4	2	M	4	16.79
Barreal	4	2	M	5	16.80
Barreal	4	2	M	6	16.78
Barreal	4	2	M	7	16.79
Barreal	4	2	M	8	16.80
Barreal	4	2	M	9	16.79
Barreal	4	3	M	1	16.78
Barreal	4	4	M	1	16.78
Barreal	4	4	M	2	16.80
Barreal	4	4	M	3	16.69
Barreal	4	4	M	4	16.78
Chilecito	1	1	F	1	16.83
Chilecito	1	1	F	2	16.84
Chilecito	1	2	F	1	16.85
Chilecito	1	2	F	2	16.83
Chilecito	1	2	F	3	16.85
Chilecito	1	2	F	4	16.86
Chilecito	1	2	F	5	16.86
Chilecito	1	2	F	6	16.87
Chilecito	1	2	F	7	16.85
Chilecito	1	3	F	1	16.86
Chilecito	1	3	F	2	16.86
Chilecito	1	4	F	1	16.85
Chilecito	1	4	F	2	16.84
Chilecito	1	4	F	3	16.86
Chilecito	1	4	F	4	16.84
Chilecito	1	4	F	5	16.85
Chilecito	1	4	F	6	16.82
Chilecito	1	1	M	1	16.81
Chilecito	1	1	M	2	16.80
Chilecito	1	2	M	1	16.81
Chilecito	1	2	M	2	16.81
Chilecito	1	2	M	3	16.80
Chilecito	1	2	M	4	16.76
Chilecito	1	2	M	5	16.80
Chilecito	1	3	M	1	16.81
Chilecito	1	4	M	1	16.80
Chilecito	1	4	M	2	16.80
Chilecito	1	4	M	3	16.79
Chilecito	1	4	M	4	16.81
Chilecito	2	1	F	1	16.88
Chilecito	2	1	F	2	16.87
Chilecito	2	1	F	3	16.86
Chilecito	2	1	F	4	16.87
Chilecito	2	1	F	5	16.86
Chilecito	2	2	F	1	16.83
Chilecito	2	2	F	2	16.86
Chilecito	2	2	F	3	16.87
Chilecito	2	3	F	1	16.87
Chilecito	2	3	F	2	16.86
Chilecito	2	3	F	3	16.86
Chilecito	2	3	F	4	16.84
Chilecito	2	3	F	5	16.85
Chilecito	2	3	F	6	16.88
Chilecito	2	4	F	1	16.85
Chilecito	2	4	F	2	16.85
Chilecito	2	4	F	3	16.86
Chilecito	2	4	F	4	16.86
Chilecito	2	4	F	5	16.85
Chilecito	2	4	F	6	16.88
Chilecito	2	1	M	1	16.81
Chilecito	2	1	M	2	16.81
Chilecito	2	1	M	3	16.80
Chilecito	2	1	M	4	16.79
Chilecito	2	1	M	5	16.81
Chilecito	2	1	M	6	16.81
Chilecito	2	1	M	7	16.81
Chilecito	2	2	M	1	16.82
Chilecito	2	2	M	2	16.82
Chilecito	2	3	M	1	16.79
Chilecito	2	3	M	2	16.76
Chilecito	2	3	M	3	16.77
Chilecito	2	3	M	4	16.79
Chilecito	2	3	M	5	16.79
Chilecito	2	3	M	6	16.80
Chilecito	2	4	M	2	16.77
Chilecito	2	4	M	3	16.79
Chilecito	2	4	M	4	16.80
Chilecito	2	4	M	5	16.80
Chilecito	2	4	M	6	16.81
Chilecito	3	2	F	1	16.77
Chilecito	3	2	F	2	16.76
Chilecito	3	2	F	3	16.84
Chilecito	3	2	F	4	16.85
Chilecito	3	2	F	5	16.84
Chilecito	3	3	F	1	16.85
Chilecito	3	3	F	2	16.85
Chilecito	3	3	F	3	16.84
Chilecito	3	3	F	4	16.83
Chilecito	3	3	F	5	16.84
Chilecito	3	3	F	6	16.84
Chilecito	3	3	F	7	16.85
Chilecito	3	3	F	8	16.84
Chilecito	3	4	F	1	16.85
Chilecito	3	4	F	2	16.81
Chilecito	3	4	F	3	16.83
Chilecito	3	1	M	1	16.74
Chilecito	3	1	M	2	16.79
Chilecito	3	1	M	3	16.76
Chilecito	3	1	M	4	16.75
Chilecito	3	2	M	1	16.77
Chilecito	3	2	M	2	16.79
Chilecito	3	2	M	3	16.79
Chilecito	3	2	M	4	16.76
Chilecito	3	3	M	1	16.78
Chilecito	3	3	M	1	16.78
Chilecito	3	3	M	1	16.79
Chilecito	3	3	M	1	16.71
Chilecito	3	3	M	2	16.79
Chilecito	3	3	M	3	16.81
Chilecito	3	3	M	4	16.79
Chilecito	3	3	M	5	16.79
Chilecito	3	3	M	6	16.80
Chilecito	3	3	M	7	16.74
Chilecito	3	3	M	8	16.79
Chilecito	3	3	M	9	16.78
Chilecito	3	4	M	1	16.80
Chilecito	3	4	M	2	16.74
Chilecito	4	1	F	1	16.85
Chilecito	4	1	F	2	16.86
Chilecito	4	1	F	3	16.86
Chilecito	4	1	F	4	16.84
Chilecito	4	1	F	5	16.85
Chilecito	4	2	F	1	16.85
Chilecito	4	2	F	2	16.85
Chilecito	4	2	F	3	16.86
Chilecito	4	2	F	4	16.82
Chilecito	4	2	F	5	16.85
Chilecito	4	3	F	1	16.86
Chilecito	4	3	F	2	16.86
Chilecito	4	3	F	3	16.86
Chilecito	4	3	F	4	16.87
Chilecito	4	3	F	5	16.87
Chilecito	4	4	F	1	16.83
Chilecito	4	4	F	2	16.86
Chilecito	4	4	F	3	16.83
Chilecito	4	4	F	4	16.86
Chilecito	4	4	F	5	16.88
Chilecito	4	1	M	1	16.81
Chilecito	4	1	M	2	16.79
Chilecito	4	1	M	3	16.80
Chilecito	4	1	M	4	16.79
Chilecito	4	1	M	5	16.80
Chilecito	4	2	M	1	16.75
Chilecito	4	2	M	2	16.80
Chilecito	4	2	M	3	16.80
Chilecito	4	2	M	4	16.80
Chilecito	4	2	M	5	16.80
Chilecito	4	3	M	1	16.80
Chilecito	4	3	M	2	16.78
Chilecito	4	3	M	3	16.80
Chilecito	4	3	M	4	16.80
Chilecito	4	4	M	1	16.79
Chilecito	4	4	M	2	16.78
Chilecito	4	4	M	3	16.81
Chilecito	4	4	M	4	16.80
Chilecito	4	4	M	5	16.81
Chilecito	4	4	M	6	16.80
Chilecito	5	1	F	1	16.85
Chilecito	5	1	F	2	16.84
Chilecito	5	1	F	3	16.83
Chilecito	5	1	F	4	16.84
Chilecito	5	1	F	5	16.84
Chilecito	5	1	F	6	16.83
Chilecito	5	2	F	1	16.83
Chilecito	5	2	F	2	16.83
Chilecito	5	2	F	3	16.82
Chilecito	5	2	F	4	16.83
Chilecito	5	2	F	5	16.83
Chilecito	5	2	F	6	16.83
Chilecito	5	3	F	1	16.82
Chilecito	5	3	F	2	16.82
Chilecito	5	3	F	3	16.80
Chilecito	5	3	F	4	16.83
Chilecito	5	3	F	5	16.83
Chilecito	5	3	F	6	16.81
Chilecito	5	4	F	1	16.83
Chilecito	5	4	F	2	16.84
Chilecito	5	1	M	1	16.79
Chilecito	5	1	M	2	16.78
Chilecito	5	1	M	3	16.78
Chilecito	5	1	M	4	16.78
Chilecito	5	1	M	5	16.78
Chilecito	5	2	M	1	16.79
Chilecito	5	2	M	2	16.77
Chilecito	5	2	M	3	16.79
Chilecito	5	2	M	4	16.77
Chilecito	5	2	M	5	16.77
Chilecito	5	3	M	1	16.77
Chilecito	5	3	M	2	16.77
Chilecito	5	3	M	3	16.77
Chilecito	5	3	M	4	16.76
Chilecito	5	3	M	5	16.79
Chilecito	5	4	M	1	16.78
Chilecito	5	4	M	2	16.78
Chilecito	5	4	M	3	16.79
Chilecito	5	4	M	4	16.78
Chilecito	5	4	M	5	16.77
Chilecito	6	1	F	1	16.88
Chilecito	6	1	F	2	16.88
Chilecito	6	1	F	3	16.88
Chilecito	6	2	F	1	16.87
Chilecito	6	2	F	2	16.88
Chilecito	6	2	F	3	16.88
Chilecito	6	2	F	4	16.89
Chilecito	6	2	F	5	16.89
Chilecito	6	2	F	6	16.89
Chilecito	6	3	F	1	16.88
Chilecito	6	3	F	2	16.87
Chilecito	6	3	F	3	16.86
Chilecito	6	3	F	4	16.87
Chilecito	6	3	F	5	16.89
Chilecito	6	3	F	6	16.87
Chilecito	6	4	F	1	16.87
Chilecito	6	4	F	2	16.89
Chilecito	6	4	F	3	16.88
Chilecito	6	4	F	4	16.89
Chilecito	6	4	F	5	16.89
Chilecito	6	1	M	1	16.81
Chilecito	6	1	M	2	16.87
Chilecito	6	1	M	3	16.83
Chilecito	6	1	M	4	16.78
Chilecito	6	1	M	5	16.82
Chilecito	6	2	M	1	16.82
Chilecito	6	2	M	2	16.83
Chilecito	6	2	M	3	16.82
Chilecito	6	2	M	4	16.81
Chilecito	6	2	M	5	16.82
Chilecito	6	3	M	1	16.78
Chilecito	6	3	M	2	16.82
Chilecito	6	3	M	3	16.84
Chilecito	6	3	M	4	16.82
Chilecito	6	3	M	5	16.81
Chilecito	6	4	M	1	16.80
Chilecito	6	4	M	2	16.82
Chilecito	6	4	M	3	16.83
Chilecito	6	4	M	4	16.81
Chilecito	6	4	M	5	16.82
Chilecito	7	2	F	1	16.86
Chilecito	7	2	F	2	16.84
Chilecito	7	3	F	1	16.86
Chilecito	7	3	F	2	16.85
Chilecito	7	4	F	1	17.11
Chilecito	7	4	F	2	16.82
Chilecito	7	4	F	3	16.82
Chilecito	7	3	M	1	16.79
Chilecito	7	4	M	1	16.79
Chilecito	8	1	F	1	16.87
Chilecito	8	2	F	1	16.83
Chilecito	8	2	F	2	16.83
Chilecito	8	2	F	3	16.85
Chilecito	8	3	F	1	16.86
Chilecito	8	3	F	2	16.85
Chilecito	8	3	F	3	16.87
Chilecito	8	3	F	4	16.84
Chilecito	8	3	F	5	16.87
Chilecito	8	4	F	1	16.85
Chilecito	8	4	F	2	16.87
Chilecito	8	4	F	3	16.84
Chilecito	8	4	F	4	16.83
Chilecito	8	4	F	5	16.83
Chilecito	8	4	F	6	16.84
Chilecito	8	1	M	1	16.80
Chilecito	8	2	M	1	16.80
Chilecito	8	2	M	2	16.80
Chilecito	8	2	M	3	16.79
Chilecito	8	2	M	4	16.81
Chilecito	8	3	M	1	16.79
Chilecito	8	3	M	2	16.80
Chilecito	8	3	M	3	16.80
Chilecito	8	3	M	4	16.84
Chilecito	8	4	M	1	16.82
Chilecito	8	4	M	2	16.80
Chilecito	8	4	M	3	16.73
Chilecito	8	4	M	4	16.79
Chilecito	9	1	F	1	16.87
Chilecito	9	1	F	2	16.83
Chilecito	9	1	F	3	16.86
Chilecito	9	1	F	4	16.87
Chilecito	9	1	F	5	16.87
Chilecito	9	1	F	6	16.86
Chilecito	9	3	F	1	16.86
Chilecito	9	3	F	2	16.87
Chilecito	9	3	F	3	16.88
Chilecito	9	3	F	4	16.87
Chilecito	9	3	F	5	16.88
Chilecito	9	3	F	6	16.87
Chilecito	9	3	F	7	16.85
Chilecito	9	4	F	1	16.87
Chilecito	9	4	F	2	16.87
Chilecito	9	4	F	3	16.87
Chilecito	9	4	F	4	16.87
Chilecito	9	4	F	5	16.87
Chilecito	9	4	F	6	16.87
Chilecito	9	4	F	7	16.86
Chilecito	9	1	M	1	16.81
Chilecito	9	1	M	2	16.81
Chilecito	9	1	M	3	16.80
Chilecito	9	1	M	4	16.81
Chilecito	9	1	M	5	16.81
Chilecito	9	1	M	6	16.81
Chilecito	9	3	M	1	16.81
Chilecito	9	3	M	2	16.81
Chilecito	9	3	M	3	16.82
Chilecito	9	3	M	4	16.80
Chilecito	9	3	M	5	16.81
Chilecito	9	3	M	6	16.81
Chilecito	9	3	M	7	16.81
Chilecito	9	4	M	1	16.81
Chilecito	9	4	M	2	16.80
Chilecito	9	4	M	3	16.79
Chilecito	9	4	M	4	16.81
Chilecito	9	4	M	5	16.81
Chilecito	9	4	M	6	16.81
Chilecito	9	4	M	7	16.80
Chilecito	10	1	F	1	16.83
Chilecito	10	3	F	1	16.76
Chilecito	10	4	F	1	16.86
Chilecito	10	4	F	2	16.84
Chilecito	10	4	F	3	16.85
Chilecito	10	3	M	1	16.81
Chilecito	10	4	M	1	16.80
Chilecito	10	4	M	2	16.80
Chilecito	11	1	F	1	16.88
Chilecito	11	1	F	2	16.87
Chilecito	11	1	F	3	16.86
Chilecito	11	1	F	4	16.88
Chilecito	11	1	F	5	16.86
Chilecito	11	1	F	6	16.86
Chilecito	11	2	F	1	16.86
Chilecito	11	2	F	2	16.86
Chilecito	11	2	F	3	16.85
Chilecito	11	2	F	4	16.88
Chilecito	11	2	F	5	16.86
Chilecito	11	3	F	1	16.83
Chilecito	11	3	F	2	16.86
Chilecito	11	3	F	3	16.88
Chilecito	11	3	F	4	16.86
Chilecito	11	3	F	5	16.88
Chilecito	11	4	F	1	16.87
Chilecito	11	4	F	2	16.87
Chilecito	11	4	F	3	16.86
Chilecito	11	4	F	4	16.84
Chilecito	11	1	M	1	16.82
Chilecito	11	1	M	2	16.79
Chilecito	11	1	M	3	16.81
Chilecito	11	1	M	4	16.80
Chilecito	11	1	M	5	16.82
Chilecito	11	1	M	6	16.79
Chilecito	11	1	M	7	16.80
Chilecito	11	2	M	2	16.81
Chilecito	11	2	M	3	16.82
Chilecito	11	3	M	1	16.80
Chilecito	11	3	M	2	16.80
Chilecito	11	3	M	3	16.81
Chilecito	11	3	M	4	16.78
Chilecito	11	3	M	5	16.82
Chilecito	11	3	M	6	16.82
Chilecito	11	4	M	1	16.81
Chilecito	11	4	M	2	16.79
Chilecito	11	4	M	3	16.82
Chilecito	11	4	M	4	16.81
Chilecito	12	1	F	1	16.83
Chilecito	12	1	F	2	16.85
Chilecito	12	1	F	3	16.84
Chilecito	12	1	F	4	16.86
Chilecito	12	1	F	5	16.86
Chilecito	12	2	F	1	16.79
Chilecito	12	2	F	2	16.83
Chilecito	12	2	F	3	16.85
Chilecito	12	3	F	1	16.85
Chilecito	12	3	F	2	16.87
Chilecito	12	1	M	1	16.76
Chilecito	12	1	M	2	16.76
Chilecito	12	1	M	3	16.78
Chilecito	12	1	M	4	16.75
Chilecito	12	1	M	5	16.78
Chilecito	12	2	M	1	16.78
Chilecito	12	2	M	2	16.81
Chilecito	12	2	M	3	16.79
Chilecito	12	2	M	4	16.79
Chilecito	12	3	M	1	16.77
Chilecito	12	3	M	2	16.79
Chilecito	12	3	M	3	16.77
Chilecito	12	4	M	1	16.77
Chilecito	13	1	F	1	16.86
Chilecito	13	1	F	2	16.87
Chilecito	13	1	F	3	16.87
Chilecito	13	1	F	4	16.86
Chilecito	13	1	F	5	16.88
Chilecito	13	1	F	6	16.86
Chilecito	13	2	F	1	16.85
Chilecito	13	2	F	2	16.85
Chilecito	13	2	F	3	16.87
Chilecito	13	2	F	4	16.86
Chilecito	13	2	F	5	16.87
Chilecito	13	3	F	1	16.84
Chilecito	13	3	F	2	16.87
Chilecito	13	3	F	3	16.87
Chilecito	13	3	F	4	16.85
Chilecito	13	4	F	1	16.84
Chilecito	13	4	F	2	16.87
Chilecito	13	4	F	3	16.88
Chilecito	13	4	F	4	16.87
Chilecito	13	4	F	5	16.85
Chilecito	13	1	M	1	16.79
Chilecito	13	1	M	2	16.79
Chilecito	13	1	M	3	16.80
Chilecito	13	1	M	4	16.82
Chilecito	13	1	M	5	16.81
Chilecito	13	2	M	1	16.81
Chilecito	13	2	M	2	16.81
Chilecito	13	2	M	3	16.80
Chilecito	13	2	M	4	16.82
Chilecito	13	2	M	5	16.80
Chilecito	13	2	M	6	16.80
Chilecito	13	2	M	7	16.81
Chilecito	13	3	M	1	16.81
Chilecito	13	3	M	2	16.80
Chilecito	13	3	M	3	16.78
Chilecito	13	3	M	4	16.81
Chilecito	13	3	M	5	16.80
Chilecito	13	4	M	1	16.81
Chilecito	13	4	M	2	16.80
Chilecito	13	4	M	3	16.81
Güemes	1	1	F	1	16.84
Güemes	1	1	F	2	16.82
Güemes	1	1	F	3	16.85
Güemes	1	1	F	4	16.84
Güemes	1	2	F	1	16.82
Güemes	1	2	F	2	17.08
Güemes	1	2	F	3	16.82
Güemes	1	2	F	4	16.84
Güemes	1	2	F	5	16.82
Güemes	1	2	F	6	16.82
Güemes	1	3	F	1	16.84
Güemes	1	3	F	2	16.80
Güemes	1	3	F	3	16.83
Güemes	1	3	F	4	16.82
Güemes	1	3	F	5	16.85
Güemes	1	3	F	6	16.83
Güemes	1	4	F	1	16.84
Güemes	1	4	F	2	16.82
Güemes	1	4	F	3	16.83
Güemes	1	4	F	4	16.86
Güemes	1	4	F	5	16.86
Güemes	1	1	M	1	16.76
Güemes	1	1	M	2	16.79
Güemes	1	1	M	3	16.79
Güemes	1	1	M	4	16.80
Güemes	1	1	M	5	16.81
Güemes	1	2	M	1	16.78
Güemes	1	2	M	2	16.79
Güemes	1	2	M	3	16.77
Güemes	1	2	M	4	16.77
Güemes	1	2	M	5	16.79
Güemes	1	3	M	1	16.78
Güemes	1	3	M	2	16.78
Güemes	1	3	M	3	16.76
Güemes	1	3	M	4	16.77
Güemes	1	3	M	5	16.78
Güemes	1	4	M	1	16.80
Güemes	1	4	M	2	16.78
Güemes	1	4	M	3	16.78
Güemes	1	4	M	4	16.78
Güemes	1	4	M	5	16.81
Güemes	2	2	F	1	16.82
Güemes	2	2	F	2	16.84
Güemes	2	3	F	1	16.84
Güemes	2	3	F	2	16.83
Güemes	2	3	F	3	16.85
Güemes	2	3	F	4	16.85
Güemes	2	3	F	5	16.83
Güemes	2	3	F	6	16.83
Güemes	2	3	F	7	16.86
Güemes	2	3	F	8	16.81
Güemes	2	3	F	9	16.88
Güemes	2	4	F	1	16.85
Güemes	2	4	F	2	16.87
Güemes	2	1	M	1	16.77
Güemes	2	1	M	2	16.78
Güemes	2	1	M	3	16.80
Güemes	2	2	M	1	16.75
Güemes	2	2	M	2	16.76
Güemes	2	2	M	3	16.80
Güemes	2	2	M	4	16.79
Güemes	2	3	M	1	16.81
Güemes	2	3	M	2	16.79
Güemes	2	3	M	3	16.78
Güemes	2	3	M	4	16.78
Güemes	2	3	M	5	16.80
Güemes	2	3	M	6	16.75
Güemes	2	3	M	7	16.77
Güemes	2	3	M	8	16.76
Güemes	2	4	M	1	16.83
Güemes	3	1	F	1	16.83
Güemes	3	1	F	2	16.84
Güemes	3	1	F	3	16.84
Güemes	3	1	F	4	16.87
Güemes	3	1	F	5	16.82
Güemes	3	2	F	1	16.86
Güemes	3	2	F	2	16.85
Güemes	3	3	F	1	16.86
Güemes	3	3	F	2	16.86
Güemes	3	3	F	3	16.79
Güemes	3	3	F	4	16.81
Güemes	3	3	F	5	16.85
Güemes	3	4	F	1	16.84
Güemes	3	4	F	2	16.81
Güemes	3	4	F	3	16.81
Güemes	3	4	F	4	16.86
Güemes	3	4	F	5	16.84
Güemes	3	4	F	6	16.84
Güemes	3	1	M	1	16.78
Güemes	3	1	M	2	16.80
Güemes	3	1	M	3	16.79
Güemes	3	1	M	4	16.77
Güemes	3	3	M	1	16.77
Güemes	3	3	M	2	16.81
Güemes	3	3	M	3	16.79
Güemes	3	4	M	1	16.80
Güemes	3	4	M	2	16.80
Güemes	3	4	M	3	16.76
Güemes	3	4	M	4	16.80
Güemes	4	1	F	1	16.84
Güemes	4	1	F	2	16.81
Güemes	4	1	F	3	16.83
Güemes	4	1	F	4	16.85
Güemes	4	1	F	5	16.86
Güemes	4	1	F	6	16.85
Güemes	4	2	F	1	16.86
Güemes	4	2	F	2	16.86
Güemes	4	2	F	3	16.86
Güemes	4	2	F	4	16.85
Güemes	4	2	F	5	16.84
Güemes	4	2	F	6	16.77
Güemes	4	3	F	1	16.86
Güemes	4	3	F	2	16.86
Güemes	4	3	F	3	16.86
Güemes	4	4	F	1	16.87
Güemes	4	4	F	2	16.87
Güemes	4	4	F	3	16.87
Güemes	4	4	F	4	16.87
Güemes	4	1	M	1	16.79
Güemes	4	3	M	1	16.78
Güemes	4	3	M	2	16.79
Güemes	4	3	M	3	16.81
Güemes	4	3	M	4	16.81
Güemes	4	3	M	5	16.81
Güemes	4	3	M	6	16.81
Güemes	4	3	M	7	16.76
Güemes	4	3	M	8	16.82
Güemes	4	4	M	1	16.80
Güemes	4	4	M	2	16.81
Güemes	4	4	M	3	16.80
Güemes	4	4	M	4	16.77
Güemes	4	4	M	5	16.82
Güemes	4	4	M	6	16.80
Güemes	4	4	M	7	16.78
Güemes	4	4	M	8	16.80
Güemes	5	1	F	1	16.85
Güemes	5	1	F	2	16.83
Güemes	5	1	F	3	16.85
Güemes	5	1	F	4	16.86
Güemes	5	1	F	5	16.85
Güemes	5	1	F	6	16.86
Güemes	5	2	F	1	16.87
Güemes	5	3	F	1	16.84
Güemes	5	3	F	2	16.85
Güemes	5	3	F	3	16.84
Güemes	5	3	F	4	16.85
Güemes	5	3	F	5	16.84
Güemes	5	3	F	6	16.85
Güemes	5	4	F	1	16.84
Güemes	5	4	F	2	16.84
Güemes	5	4	F	3	16.85
Güemes	5	4	F	4	16.85
Güemes	5	4	F	5	16.83
Güemes	5	4	F	6	16.84
Güemes	5	4	F	7	16.86
Güemes	5	1	M	1	16.81
Güemes	5	1	M	2	16.79
Güemes	5	1	M	3	16.79
Güemes	5	1	M	4	16.81
Güemes	5	1	M	5	16.79
Güemes	5	2	M	1	16.80
Güemes	5	3	M	1	16.80
Güemes	5	3	M	2	16.81
Güemes	5	3	M	3	16.80
Güemes	5	3	M	4	16.81
Güemes	5	3	M	5	16.80
Güemes	5	3	M	6	16.80
Güemes	5	3	M	7	16.80
Güemes	5	4	M	1	16.78
Güemes	5	4	M	2	16.79
Güemes	5	4	M	3	16.79
Güemes	5	4	M	4	16.78
Güemes	5	4	M	5	16.78
Güemes	5	4	M	6	16.80
Güemes	5	4	M	7	16.78
Güemes	6	1	F	1	16.87
Güemes	6	1	F	2	16.86
Güemes	6	1	F	3	16.87
Güemes	6	1	F	4	16.86
Güemes	6	1	F	5	16.87
Güemes	6	2	F	1	16.84
Güemes	6	2	F	2	16.88
Güemes	6	2	F	3	16.85
Güemes	6	2	F	4	16.87
Güemes	6	2	F	5	16.86
Güemes	6	3	F	1	16.85
Güemes	6	3	F	2	16.86
Güemes	6	3	F	3	16.86
Güemes	6	3	F	4	16.87
Güemes	6	3	F	5	16.87
Güemes	6	4	F	1	16.86
Güemes	6	4	F	2	16.85
Güemes	6	4	F	3	16.85
Güemes	6	4	F	4	16.85
Güemes	6	4	F	5	16.84
Güemes	6	1	M	1	16.82
Güemes	6	1	M	2	16.81
Güemes	6	1	M	3	16.79
Güemes	6	1	M	4	16.81
Güemes	6	1	M	5	16.81
Güemes	6	2	M	1	16.81
Güemes	6	2	M	2	16.82
Güemes	6	2	M	3	16.81
Güemes	6	2	M	4	16.82
Güemes	6	2	M	5	16.82
Güemes	6	3	M	1	16.79
Güemes	6	3	M	2	16.81
Güemes	6	3	M	3	16.80
Güemes	6	3	M	4	16.80
Güemes	6	3	M	5	16.79
Güemes	6	4	M	1	16.81
Güemes	6	4	M	2	16.81
Güemes	6	4	M	3	16.81
Güemes	6	4	M	4	16.80
Güemes	6	4	M	5	16.80
Güemes	7	1	F	1	16.87
Güemes	7	1	F	2	16.87
Güemes	7	1	F	3	16.87
Güemes	7	1	F	4	16.86
Güemes	7	1	F	5	16.86
Güemes	7	2	F	1	16.87
Güemes	7	2	F	2	16.87
Güemes	7	2	F	3	16.86
Güemes	7	2	F	4	16.86
Güemes	7	2	F	5	16.87
Güemes	7	3	F	1	16.86
Güemes	7	3	F	2	16.86
Güemes	7	3	F	3	16.86
Güemes	7	3	F	4	16.84
Güemes	7	3	F	5	16.85
Güemes	7	3	F	6	16.85
Güemes	7	4	F	1	16.85
Güemes	7	4	F	2	16.88
Güemes	7	4	F	3	16.87
Güemes	7	4	F	4	16.84
Güemes	7	1	M	1	16.81
Güemes	7	1	M	2	16.82
Güemes	7	1	M	3	16.81
Güemes	7	1	M	4	16.81
Güemes	7	1	M	5	16.81
Güemes	7	2	M	1	16.81
Güemes	7	2	M	2	16.80
Güemes	7	2	M	3	16.81
Güemes	7	2	M	4	16.80
Güemes	7	2	M	5	16.82
Güemes	7	3	M	1	16.83
Güemes	7	3	M	2	16.82
Güemes	7	3	M	3	16.82
Güemes	7	3	M	4	16.82
Güemes	7	3	M	5	16.81
Güemes	7	3	M	6	16.82
Güemes	7	4	M	1	16.81
Güemes	7	4	M	2	16.82
Güemes	7	4	M	3	16.81
Güemes	7	4	M	4	16.81
Güemes	8	1	F	1	16.88
Güemes	8	1	F	2	16.88
Güemes	8	1	F	3	16.89
Güemes	8	1	F	4	16.88
Güemes	8	1	F	5	16.88
Güemes	8	2	F	1	16.88
Güemes	8	2	F	2	16.85
Güemes	8	2	F	3	16.88
Güemes	8	2	F	4	16.88
Güemes	8	2	F	5	16.87
Güemes	8	3	F	1	16.88
Güemes	8	3	F	2	16.88
Güemes	8	3	F	3	16.88
Güemes	8	3	F	4	16.88
Güemes	8	3	F	5	16.88
Güemes	8	4	F	1	16.87
Güemes	8	4	F	2	16.88
Güemes	8	4	F	3	16.87
Güemes	8	4	F	4	16.87
Güemes	8	4	F	5	16.85
Güemes	8	1	M	1	16.82
Güemes	8	1	M	2	16.81
Güemes	8	1	M	3	16.82
Güemes	8	2	M	1	16.82
Güemes	8	2	M	2	16.81
Güemes	8	2	M	3	16.82
Güemes	8	2	M	4	16.82
Güemes	8	2	M	5	16.82
Güemes	8	3	M	1	16.82
Güemes	8	3	M	2	16.82
Güemes	8	3	M	3	16.82
Güemes	8	3	M	4	16.82
Güemes	8	3	M	5	16.80
Güemes	8	4	M	1	16.81
Güemes	8	4	M	2	16.81
Güemes	8	4	M	3	16.82
Güemes	8	4	M	4	16.83
Güemes	9	1	F	1	16.87
Güemes	9	1	F	2	16.87
Güemes	9	1	F	3	16.87
Güemes	9	1	F	4	16.87
Güemes	9	1	F	5	16.88
Güemes	9	2	F	1	16.87
Güemes	9	2	F	2	16.86
Güemes	9	2	F	3	16.87
Güemes	9	2	F	4	16.87
Güemes	9	2	F	5	16.86
Güemes	9	3	F	1	16.87
Güemes	9	3	F	2	16.86
Güemes	9	3	F	3	16.86
Güemes	9	3	F	4	16.87
Güemes	9	3	F	5	16.86
Güemes	9	4	F	1	16.86
Güemes	9	4	F	2	16.85
Güemes	9	4	F	3	16.87
Güemes	9	4	F	4	16.87
Güemes	9	4	F	5	16.87
Güemes	9	1	M	1	16.82
Güemes	9	1	M	2	16.81
Güemes	9	1	M	3	16.80
Güemes	9	1	M	4	16.77
Güemes	9	1	M	5	16.82
Güemes	9	2	M	1	16.82
Güemes	9	2	M	2	16.80
Güemes	9	2	M	3	16.82
Güemes	9	2	M	4	16.81
Güemes	9	2	M	5	16.81
Güemes	9	3	M	1	16.81
Güemes	9	3	M	2	16.81
Güemes	9	3	M	3	16.82
Güemes	9	3	M	4	16.82
Güemes	9	3	M	5	16.79
Güemes	9	4	M	1	16.79
Güemes	9	4	M	2	16.81
Güemes	9	4	M	3	16.82
Güemes	9	4	M	4	16.83
Güemes	9	4	M	5	16.82
Güemes	10	1	F	1	16.88
Güemes	10	1	F	2	16.88
Güemes	10	1	F	3	16.87
Güemes	10	1	F	4	16.85
Güemes	10	1	F	5	16.87
Güemes	10	2	F	1	16.84
Güemes	10	2	F	2	16.87
Güemes	10	2	F	3	16.87
Güemes	10	2	F	4	16.88
Güemes	10	2	F	5	16.87
Güemes	10	3	F	1	16.85
Güemes	10	3	F	2	16.87
Güemes	10	3	F	3	16.87
Güemes	10	3	F	4	16.87
Güemes	10	3	F	5	16.87
Güemes	10	4	F	1	16.88
Güemes	10	4	F	2	16.87
Güemes	10	4	F	3	16.87
Güemes	10	4	F	4	16.88
Güemes	10	4	F	5	16.87
Güemes	10	1	M	1	16.81
Güemes	10	1	M	2	16.81
Güemes	10	1	M	3	16.81
Güemes	10	1	M	4	16.82
Güemes	10	1	M	5	16.81
Güemes	10	2	M	1	16.82
Güemes	10	2	M	2	16.82
Güemes	10	2	M	3	16.82
Güemes	10	2	M	4	16.82
Güemes	10	2	M	5	16.80
Güemes	10	3	M	1	16.82
Güemes	10	3	M	2	16.81
Güemes	10	3	M	3	16.81
Güemes	10	3	M	4	16.78
Güemes	10	3	M	5	16.80
Güemes	10	4	M	1	16.82
Güemes	10	4	M	2	16.82
Güemes	10	4	M	3	16.81
Güemes	10	4	M	4	16.81
Güemes	10	4	M	5	16.82
Jáchal	1	1	F	1	16.81
Jáchal	1	1	F	2	16.82
Jáchal	1	1	F	3	16.86
Jáchal	1	1	F	4	16.83
Jáchal	1	1	F	5	16.84
Jáchal	1	2	F	1	16.84
Jáchal	1	2	F	2	16.83
Jáchal	1	2	F	3	16.84
Jáchal	1	2	F	4	16.82
Jáchal	1	2	F	5	16.82
Jáchal	1	3	F	1	16.83
Jáchal	1	3	F	2	16.82
Jáchal	1	3	F	3	16.83
Jáchal	1	3	F	4	16.84
Jáchal	1	3	F	5	16.84
Jáchal	1	4	F	1	16.83
Jáchal	1	4	F	2	16.82
Jáchal	1	4	F	3	16.83
Jáchal	1	4	F	4	16.85
Jáchal	1	4	F	5	16.85
Jáchal	1	1	M	1	16.78
Jáchal	1	1	M	2	16.78
Jáchal	1	1	M	3	16.79
Jáchal	1	1	M	4	16.79
Jáchal	1	1	M	5	16.78
Jáchal	1	2	M	1	16.77
Jáchal	1	2	M	2	16.76
Jáchal	1	2	M	3	16.77
Jáchal	1	2	M	4	16.78
Jáchal	1	2	M	5	16.78
Jáchal	1	3	M	1	16.79
Jáchal	1	3	M	2	16.78
Jáchal	1	3	M	3	16.77
Jáchal	1	3	M	4	16.78
Jáchal	1	4	M	1	16.77
Jáchal	1	4	M	2	16.78
Jáchal	1	4	M	3	16.78
Jáchal	1	4	M	4	16.78
Jáchal	1	4	M	5	16.77
Jáchal	1	4	M	6	16.78
Jáchal	2	1	F	1	16.74
Jáchal	2	1	F	2	16.85
Jáchal	2	1	F	3	16.86
Jáchal	2	2	F	1	16.84
Jáchal	2	2	F	2	16.84
Jáchal	2	2	F	3	16.84
Jáchal	2	2	F	4	16.84
Jáchal	2	2	F	5	16.85
Jáchal	2	2	F	6	16.85
Jáchal	2	2	F	7	16.86
Jáchal	2	2	F	8	16.84
Jáchal	2	2	F	9	16.83
Jáchal	2	3	F	1	16.85
Jáchal	2	3	F	2	16.84
Jáchal	2	3	F	3	16.79
Jáchal	2	3	F	4	16.83
Jáchal	2	3	F	5	16.85
Jáchal	2	4	F	1	16.82
Jáchal	2	4	F	2	16.84
Jáchal	2	4	F	3	16.82
Jáchal	2	1	M	1	16.78
Jáchal	2	1	M	2	16.85
Jáchal	2	1	M	3	16.80
Jáchal	2	1	M	4	16.79
Jáchal	2	1	M	5	16.80
Jáchal	2	1	M	6	16.79
Jáchal	2	1	M	7	16.79
Jáchal	2	2	M	1	16.79
Jáchal	2	2	M	2	16.78
Jáchal	2	2	M	3	16.79
Jáchal	2	2	M	4	16.78
Jáchal	2	2	M	5	16.80
Jáchal	2	2	M	6	16.79
Jáchal	2	2	M	7	16.77
Jáchal	2	3	M	1	16.80
Jáchal	2	3	M	2	16.78
Jáchal	2	3	M	3	16.79
Jáchal	2	3	M	4	16.77
Jáchal	2	3	M	5	16.80
Jáchal	2	4	M	1	16.77
Jáchal	3	1	F	1	16.86
Jáchal	3	1	F	2	16.85
Jáchal	3	1	F	3	16.86
Jáchal	3	1	F	4	16.85
Jáchal	3	1	F	5	16.85
Jáchal	3	2	F	1	16.85
Jáchal	3	2	F	2	16.85
Jáchal	3	2	F	3	16.85
Jáchal	3	2	F	4	16.85
Jáchal	3	2	F	5	16.85
Jáchal	3	3	F	1	16.86
Jáchal	3	3	F	2	16.83
Jáchal	3	3	F	3	16.85
Jáchal	3	3	F	4	16.86
Jáchal	3	3	F	5	16.84
Jáchal	3	4	F	1	16.85
Jáchal	3	4	F	2	16.85
Jáchal	3	4	F	3	16.85
Jáchal	3	4	F	4	16.82
Jáchal	3	4	F	5	16.84
Jáchal	3	1	M	1	16.75
Jáchal	3	1	M	2	16.79
Jáchal	3	1	M	3	16.79
Jáchal	3	1	M	4	16.79
Jáchal	3	1	M	5	16.78
Jáchal	3	2	M	1	16.77
Jáchal	3	3	M	1	16.79
Jáchal	3	3	M	2	16.79
Jáchal	3	3	M	3	16.79
Jáchal	3	3	M	4	16.80
Jáchal	3	3	M	5	16.80
Jáchal	3	3	M	6	16.79
Jáchal	3	3	M	7	16.80
Jáchal	3	3	M	8	16.81
Jáchal	3	3	M	9	16.78
Jáchal	3	4	M	1	16.80
Jáchal	3	4	M	2	16.79
Jáchal	3	4	M	3	16.75
Jáchal	3	4	M	4	16.79
Jáchal	3	4	M	5	16.80
Lavalle	1	1	F	1	16.86
Lavalle	1	1	F	2	16.86
Lavalle	1	1	F	3	16.83
Lavalle	1	1	F	4	16.84
Lavalle	1	1	F	5	16.86
Lavalle	1	1	F	6	16.84
Lavalle	1	1	F	7	16.85
Lavalle	1	2	F	1	16.86
Lavalle	1	2	F	2	16.85
Lavalle	1	2	F	3	16.84
Lavalle	1	3	F	1	16.84
Lavalle	1	3	F	2	16.84
Lavalle	1	3	F	3	16.79
Lavalle	1	3	F	4	16.79
Lavalle	1	3	F	5	16.81
Lavalle	1	3	F	6	16.84
Lavalle	1	4	F	1	16.85
Lavalle	1	4	F	2	16.84
Lavalle	1	4	F	3	16.83
Lavalle	1	1	M	1	16.82
Lavalle	1	1	M	2	16.78
Lavalle	1	1	M	3	16.80
Lavalle	1	1	M	4	16.79
Lavalle	1	1	M	5	16.81
Lavalle	1	1	M	6	16.78
Lavalle	1	2	M	1	16.80
Lavalle	1	2	M	2	16.79
Lavalle	1	2	M	3	16.79
Lavalle	1	2	M	4	16.78
Lavalle	1	2	M	5	16.80
Lavalle	1	2	M	6	16.77
Lavalle	1	2	M	7	16.79
Lavalle	1	2	M	8	16.76
Lavalle	1	2	M	9	16.78
Lavalle	1	3	M	1	16.78
Lavalle	1	4	M	1	16.80
Lavalle	1	4	M	2	16.78
Lavalle	1	4	M	3	16.77
Lavalle	1	4	M	4	16.78
Lavalle	2	1	F	1	16.85
Lavalle	2	1	F	2	16.84
Lavalle	2	1	F	3	16.84
Lavalle	2	1	F	4	16.84
Lavalle	2	1	F	5	16.85
Lavalle	2	2	F	1	16.82
Lavalle	2	2	F	2	16.84
Lavalle	2	2	F	3	16.81
Lavalle	2	2	F	4	16.88
Lavalle	2	2	F	5	16.87
Lavalle	2	3	F	1	16.88
Lavalle	2	3	F	2	16.87
Lavalle	2	3	F	3	16.85
Lavalle	2	3	F	4	16.86
Lavalle	2	3	F	5	16.80
Lavalle	2	4	F	1	16.82
Lavalle	2	4	F	2	16.86
Lavalle	2	4	F	3	16.84
Lavalle	2	4	F	4	16.84
Lavalle	2	4	F	5	16.80
Lavalle	2	1	M	1	16.77
Lavalle	2	1	M	2	16.81
Lavalle	2	1	M	3	16.81
Lavalle	2	1	M	4	16.79
Lavalle	2	1	M	5	16.77
Lavalle	2	2	M	1	16.70
Lavalle	2	2	M	2	16.81
Lavalle	2	2	M	3	16.73
Lavalle	2	2	M	4	16.75
Lavalle	2	2	M	5	16.81
Lavalle	2	3	M	1	16.81
Lavalle	2	3	M	2	16.81
Lavalle	2	3	M	3	16.82
Lavalle	2	3	M	4	16.81
Lavalle	2	3	M	5	16.80
Lavalle	2	4	M	1	16.79
Lavalle	2	4	M	2	16.79
Lavalle	2	4	M	3	16.81
Lavalle	2	4	M	4	16.75
Lavalle	2	4	M	5	16.80
Lavalle	3	1	F	1	16.84
Lavalle	3	1	F	2	16.86
Lavalle	3	1	F	3	16.86
Lavalle	3	2	F	1	16.87
Lavalle	3	2	F	2	16.88
Lavalle	3	2	F	3	16.85
Lavalle	3	1	M	1	16.73
Lavalle	3	1	M	2	16.77
Lavalle	3	1	M	3	16.80
Lavalle	3	1	M	4	16.78
Lavalle	3	2	M	1	16.81
Lavalle	3	2	M	2	16.79
Lavalle	3	4	M	1	16.82
Lavalle	3	4	M	2	16.80
Lavalle	3	4	M	3	16.79
Lavalle	3	4	M	4	16.81
Lavalle	4	1	F	1	16.85
Lavalle	4	1	F	2	16.85
Lavalle	4	1	F	3	16.85
Lavalle	4	1	F	4	16.82
Lavalle	4	1	F	5	16.83
Lavalle	4	2	F	1	16.84
Lavalle	4	2	F	2	16.83
Lavalle	4	2	F	3	16.86
Lavalle	4	2	F	4	16.83
Lavalle	4	2	F	5	16.84
Lavalle	4	2	F	6	16.84
Lavalle	4	3	F	1	16.83
Lavalle	4	3	F	2	16.84
Lavalle	4	3	F	3	16.83
Lavalle	4	3	F	4	16.85
Lavalle	4	3	F	5	16.84
Lavalle	4	4	F	1	16.84
Lavalle	4	4	F	2	16.86
Lavalle	4	4	F	3	16.84
Lavalle	4	4	F	4	16.83
Lavalle	4	4	F	5	16.83
Lavalle	4	1	M	1	16.81
Lavalle	4	1	M	2	16.79
Lavalle	4	1	M	3	16.80
Lavalle	4	1	M	4	16.80
Lavalle	4	1	M	5	16.80
Lavalle	4	2	M	1	16.78
Lavalle	4	2	M	2	16.77
Lavalle	4	2	M	3	16.78
Lavalle	4	2	M	4	16.78
Lavalle	4	2	M	5	16.79
Lavalle	4	3	M	1	16.78
Lavalle	4	3	M	2	16.77
Lavalle	4	3	M	3	16.79
Lavalle	4	3	M	4	16.78
Lavalle	4	3	M	5	16.79
Lavalle	4	4	M	1	16.78
Lavalle	4	4	M	2	16.78
Lavalle	4	4	M	3	16.79
Lavalle	4	4	M	4	16.79
Lavalle	4	4	M	5	16.79
Lavalle	5	1	F	1	16.85
Lavalle	5	1	F	2	16.86
Lavalle	5	1	F	3	16.84
Lavalle	5	1	F	4	16.84
Lavalle	5	1	F	5	16.85
Lavalle	5	2	F	1	16.87
Lavalle	5	2	F	2	16.86
Lavalle	5	2	F	3	16.86
Lavalle	5	2	F	4	16.81
Lavalle	5	2	F	5	16.85
Lavalle	5	3	F	1	16.87
Lavalle	5	3	F	2	16.86
Lavalle	5	3	F	3	16.83
Lavalle	5	3	F	4	16.84
Lavalle	5	3	F	5	16.86
Lavalle	5	4	F	1	16.85
Lavalle	5	4	F	2	16.85
Lavalle	5	4	F	3	16.86
Lavalle	5	4	F	4	16.86
Lavalle	5	4	F	5	16.86
Lavalle	5	1	M	1	16.80
Lavalle	5	1	M	2	16.80
Lavalle	5	1	M	3	16.80
Lavalle	5	1	M	4	16.78
Lavalle	5	1	M	5	16.81
Lavalle	5	2	M	1	16.82
Lavalle	5	2	M	2	16.82
Lavalle	5	2	M	3	16.82
Lavalle	5	2	M	4	16.81
Lavalle	5	2	M	5	16.80
Lavalle	5	3	M	1	16.81
Lavalle	5	3	M	2	16.79
Lavalle	5	3	M	3	16.82
Lavalle	5	3	M	4	16.82
Lavalle	5	3	M	5	16.81
Lavalle	5	4	M	1	16.82
Lavalle	5	4	M	2	16.81
Lavalle	5	4	M	3	16.81
Lavalle	5	4	M	4	16.82
Lavalle	5	4	M	5	16.82
Lavalle	6	1	F	1	16.83
Lavalle	6	2	F	1	16.87
Lavalle	6	2	F	2	16.88
Lavalle	6	2	F	3	16.86
Lavalle	6	2	F	4	16.87
Lavalle	6	2	F	5	16.86
Lavalle	6	2	F	6	16.81
Lavalle	6	3	F	1	16.88
Lavalle	6	3	F	2	16.88
Lavalle	6	4	F	1	16.89
Lavalle	6	4	F	2	16.87
Lavalle	6	4	F	3	16.87
Lavalle	6	1	M	1	16.80
Lavalle	6	2	M	1	16.82
Lavalle	6	2	M	10	16.81
Lavalle	6	2	M	2	16.82
Lavalle	6	2	M	3	16.83
Lavalle	6	2	M	4	16.81
Lavalle	6	2	M	5	16.78
Lavalle	6	2	M	6	16.81
Lavalle	6	2	M	7	16.81
Lavalle	6	2	M	8	16.82
Lavalle	6	2	M	9	16.82
Lavalle	6	3	M	1	16.83
Lavalle	6	3	M	2	16.81
Lavalle	6	3	M	3	16.81
Lavalle	6	3	M	4	16.78
Lavalle	6	3	M	5	16.81
Lavalle	6	4	M	1	16.82
Lavalle	6	4	M	2	16.81
Lavalle	7	1	F	1	16.85
Lavalle	7	1	F	2	16.84
Lavalle	7	1	F	3	16.85
Lavalle	7	1	F	4	16.86
Lavalle	7	1	F	5	16.85
Lavalle	7	2	F	1	16.86
Lavalle	7	2	F	2	16.86
Lavalle	7	2	F	3	16.84
Lavalle	7	2	F	4	16.85
Lavalle	7	2	F	5	16.83
Lavalle	7	3	F	1	16.85
Lavalle	7	3	F	2	16.84
Lavalle	7	3	F	3	16.86
Lavalle	7	3	F	4	16.86
Lavalle	7	3	F	5	16.87
Lavalle	7	3	F	6	16.85
Lavalle	7	4	F	1	16.86
Lavalle	7	4	F	2	16.83
Lavalle	7	4	F	3	16.82
Lavalle	7	1	M	1	16.80
Lavalle	7	1	M	2	16.81
Lavalle	7	1	M	3	16.80
Lavalle	7	1	M	4	16.78
Lavalle	7	2	M	1	16.79
Lavalle	7	2	M	2	16.80
Lavalle	7	2	M	3	16.81
Lavalle	7	2	M	4	16.79
Lavalle	7	2	M	5	16.79
Lavalle	7	3	M	1	16.79
Lavalle	7	3	M	2	16.80
Lavalle	7	3	M	3	16.79
Lavalle	7	3	M	4	16.79
Lavalle	7	4	M	1	16.78
Lavalle	8	1	F	1	16.84
Lavalle	8	1	F	2	16.86
Lavalle	8	1	F	3	16.87
Lavalle	8	1	F	4	16.88
Lavalle	8	1	F	5	16.87
Lavalle	8	2	F	1	16.87
Lavalle	8	2	F	2	16.88
Lavalle	8	2	F	3	16.87
Lavalle	8	2	F	4	16.84
Lavalle	8	2	F	5	16.87
Lavalle	8	3	F	1	16.86
Lavalle	8	3	F	2	16.85
Lavalle	8	3	F	3	16.88
Lavalle	8	3	F	4	16.87
Lavalle	8	3	F	5	16.87
Lavalle	8	4	F	1	16.88
Lavalle	8	4	F	2	16.87
Lavalle	8	4	F	3	16.88
Lavalle	8	4	F	4	16.84
Lavalle	8	4	F	5	16.87
Lavalle	8	1	M	1	16.81
Lavalle	8	1	M	2	16.82
Lavalle	8	1	M	3	16.80
Lavalle	8	1	M	4	16.80
Lavalle	8	1	M	5	16.80
Lavalle	8	2	M	1	16.81
Lavalle	8	2	M	2	16.81
Lavalle	8	2	M	3	16.81
Lavalle	8	2	M	4	16.81
Lavalle	8	2	M	5	16.81
Lavalle	8	3	M	1	16.78
Lavalle	8	3	M	2	16.81
Lavalle	8	3	M	3	16.81
Lavalle	8	3	M	4	16.81
Lavalle	8	3	M	5	16.81
Lavalle	8	4	M	1	16.83
Lavalle	8	4	M	2	16.81
Lavalle	8	4	M	3	16.80
Lavalle	8	4	M	4	16.82
Lavalle	8	4	M	5	16.82
Neuquén	1	1	F	1	16.85
Neuquén	1	1	F	2	16.84
Neuquén	1	1	F	3	16.88
Neuquén	1	1	F	4	16.89
Neuquén	1	1	F	5	16.88
Neuquén	1	2	F	1	16.87
Neuquén	1	2	F	2	16.87
Neuquén	1	2	F	3	16.87
Neuquén	1	2	F	4	16.88
Neuquén	1	2	F	5	16.88
Neuquén	1	3	F	1	16.87
Neuquén	1	3	F	2	16.88
Neuquén	1	3	F	3	16.87
Neuquén	1	3	F	4	16.87
Neuquén	1	3	F	5	16.88
Neuquén	1	3	F	6	16.88
Neuquén	1	4	F	1	16.89
Neuquén	1	4	F	2	16.87
Neuquén	1	4	F	3	16.85
Neuquén	1	4	F	4	16.88
Neuquén	1	1	M	1	16.82
Neuquén	1	1	M	2	16.82
Neuquén	1	1	M	3	16.82
Neuquén	1	1	M	4	16.82
Neuquén	1	1	M	5	16.81
Neuquén	1	2	M	1	16.82
Neuquén	1	2	M	2	16.82
Neuquén	1	2	M	3	16.82
Neuquén	1	2	M	4	16.81
Neuquén	1	2	M	5	16.83
Neuquén	1	3	M	1	16.81
Neuquén	1	3	M	2	16.81
Neuquén	1	3	M	3	16.80
Neuquén	1	3	M	4	16.77
Neuquén	1	3	M	5	16.81
Neuquén	1	4	M	1	16.81
Neuquén	1	4	M	2	16.82
Neuquén	1	4	M	3	16.83
Neuquén	1	4	M	4	16.81
Neuquén	1	4	M	5	16.83
Neuquén	2	1	F	1	16.85
Neuquén	2	1	F	2	16.86
Neuquén	2	1	F	3	16.86
Neuquén	2	1	F	4	16.84
Neuquén	2	1	F	5	16.86
Neuquén	2	2	F	1	16.87
Neuquén	2	2	F	2	16.87
Neuquén	2	2	F	3	16.87
Neuquén	2	2	F	4	16.87
Neuquén	2	2	F	5	16.87
Neuquén	2	3	F	1	16.86
Neuquén	2	3	F	2	16.87
Neuquén	2	3	F	3	16.85
Neuquén	2	3	F	4	16.81
Neuquén	2	3	F	5	16.87
Neuquén	2	4	F	1	16.85
Neuquén	2	4	F	2	16.86
Neuquén	2	4	F	3	16.85
Neuquén	2	4	F	4	16.85
Neuquén	2	4	F	5	16.84
Neuquén	2	1	M	1	16.81
Neuquén	2	1	M	2	16.81
Neuquén	2	1	M	3	16.80
Neuquén	2	1	M	4	16.82
Neuquén	2	1	M	5	16.81
Neuquén	2	2	M	1	16.81
Neuquén	2	2	M	2	16.82
Neuquén	2	2	M	3	16.79
Neuquén	2	2	M	4	16.83
Neuquén	2	2	M	5	16.82
Neuquén	2	3	M	1	16.79
Neuquén	2	3	M	2	16.78
Neuquén	2	3	M	3	16.81
Neuquén	2	3	M	4	16.79
Neuquén	2	3	M	5	16.80
Neuquén	2	4	M	1	16.80
Neuquén	2	4	M	2	16.80
Neuquén	2	4	M	3	16.79
Neuquén	2	4	M	4	16.80
Neuquén	2	4	M	5	16.82
Neuquén	3	1	F	1	16.85
Neuquén	3	1	F	2	16.85
Neuquén	3	1	F	4	16.86
Neuquén	3	1	F	5	16.85
Neuquén	3	2	F	1	16.82
Neuquén	3	2	F	2	16.82
Neuquén	3	4	F	1	16.84
Neuquén	3	4	F	2	16.86
Neuquén	3	4	F	3	16.86
Neuquén	3	4	F	4	16.86
Neuquén	3	4	F	5	16.85
Neuquén	3	4	F	6	16.86
Neuquén	3	1	M	1	16.78
Neuquén	3	4	M	1	16.81
Neuquén	3	4	M	2	16.81
Neuquén	3	4	M	3	16.80
Neuquén	3	4	M	4	16.80
Neuquén	3	4	M	5	16.80
Neuquén	3	4	M	6	16.81
Neuquén	4	1	F	1	16.87
Neuquén	4	1	F	2	16.86
Neuquén	4	1	F	3	16.87
Neuquén	4	1	F	4	16.87
Neuquén	4	1	F	5	16.85
Neuquén	4	1	F	6	16.83
Neuquén	4	2	F	1	16.88
Neuquén	4	3	F	1	16.85
Neuquén	4	3	F	2	16.87
Neuquén	4	3	F	3	16.86
Neuquén	4	3	F	4	16.88
Neuquén	4	3	F	5	16.84
Neuquén	4	3	F	6	16.84
Neuquén	4	4	F	1	16.87
Neuquén	4	4	F	2	16.84
Neuquén	4	4	F	3	16.84
Neuquén	4	4	F	4	16.86
Neuquén	4	4	F	5	16.85
Neuquén	4	4	F	6	16.85
Neuquén	4	4	F	7	16.87
Neuquén	4	1	M	1	16.81
Neuquén	4	1	M	2	16.80
Neuquén	4	1	M	3	16.80
Neuquén	4	1	M	4	16.80
Neuquén	4	2	M	1	16.81
Neuquén	4	2	M	2	16.79
Neuquén	4	2	M	3	16.82
Neuquén	4	2	M	4	16.81
Neuquén	4	2	M	5	16.81
Neuquén	4	2	M	6	16.79
Neuquén	4	3	M	1	16.81
Neuquén	4	3	M	2	16.80
Neuquén	4	3	M	3	16.80
Neuquén	4	3	M	4	16.81
Neuquén	4	3	M	5	16.80
Neuquén	4	4	M	1	16.81
Neuquén	4	4	M	2	16.80
Neuquén	4	4	M	3	16.81
Neuquén	4	4	M	5	16.81
Neuquén	4	4	M	6	16.79
Neuquén	5	1	F	1	16.86
Neuquén	5	1	F	2	16.85
Neuquén	5	1	F	3	16.85
Neuquén	5	1	F	4	16.87
Neuquén	5	1	F	5	16.86
Neuquén	5	2	F	1	16.85
Neuquén	5	2	F	2	16.86
Neuquén	5	2	F	3	16.87
Neuquén	5	2	F	4	16.86
Neuquén	5	2	F	5	16.86
Neuquén	5	3	F	1	16.88
Neuquén	5	3	F	2	16.87
Neuquén	5	3	F	3	16.89
Neuquén	5	3	F	4	16.88
Neuquén	5	3	F	5	16.88
Neuquén	5	4	F	1	16.86
Neuquén	5	4	F	2	16.86
Neuquén	5	4	F	3	16.87
Neuquén	5	4	F	4	16.85
Neuquén	5	4	F	5	16.85
Neuquén	5	1	M	1	16.81
Neuquén	5	1	M	2	16.81
Neuquén	5	1	M	3	16.80
Neuquén	5	1	M	4	16.81
Neuquén	5	1	M	5	16.81
Neuquén	5	2	M	1	16.81
Neuquén	5	2	M	2	16.82
Neuquén	5	2	M	3	16.80
Neuquén	5	2	M	4	16.80
Neuquén	5	2	M	5	16.80
Neuquén	5	3	M	1	16.79
Neuquén	5	3	M	2	16.79
Neuquén	5	3	M	3	16.80
Neuquén	5	3	M	4	16.81
Neuquén	5	3	M	5	16.81
Neuquén	5	4	M	1	16.80
Neuquén	5	4	M	2	16.82
Neuquén	5	4	M	3	16.80
Neuquén	5	4	M	4	16.81
Neuquén	5	4	M	5	16.80
Neuquén	6	1	F	1	16.87
Neuquén	6	1	F	2	16.86
Neuquén	6	1	F	3	16.87
Neuquén	6	1	F	4	16.83
Neuquén	6	1	F	5	16.88
Neuquén	6	2	F	1	16.88
Neuquén	6	2	F	2	16.88
Neuquén	6	2	F	3	16.88
Neuquén	6	2	F	4	16.87
Neuquén	6	2	F	5	16.88
Neuquén	6	3	F	1	16.87
Neuquén	6	3	F	2	16.87
Neuquén	6	3	F	3	16.85
Neuquén	6	3	F	4	16.88
Neuquén	6	3	F	5	16.88
Neuquén	6	4	F	1	16.87
Neuquén	6	4	F	2	16.86
Neuquén	6	4	F	3	16.86
Neuquén	6	4	F	4	16.88
Neuquén	6	4	F	5	16.86
Neuquén	6	1	M	1	16.81
Neuquén	6	1	M	2	16.82
Neuquén	6	1	M	3	16.81
Neuquén	6	1	M	4	16.82
Neuquén	6	1	M	5	16.83
Neuquén	6	2	M	1	16.81
Neuquén	6	2	M	2	16.83
Neuquén	6	2	M	3	16.75
Neuquén	6	2	M	4	16.83
Neuquén	6	2	M	5	16.82
Neuquén	6	3	M	1	16.82
Neuquén	6	3	M	2	16.83
Neuquén	6	3	M	3	16.81
Neuquén	6	3	M	4	16.83
Neuquén	6	3	M	5	16.83
Neuquén	6	4	M	1	16.82
Neuquén	6	4	M	2	16.81
Neuquén	6	4	M	3	16.83
Neuquén	6	4	M	4	16.83
Neuquén	6	4	M	5	16.81
Neuquén	7	2	F	2	16.85
Neuquén	7	2	F	3	16.83
Neuquén	7	3	F	1	16.86
Neuquén	7	4	F	1	16.86
Neuquén	7	4	F	2	16.83
Neuquén	7	4	F	3	16.84
Neuquén	7	1	M	2	16.81
Neuquén	7	2	M	1	16.79
Neuquén	7	2	M	2	16.75
Neuquén	7	3	M	1	16.79
Neuquén	7	3	M	2	16.82
Neuquén	7	3	M	3	16.79
Neuquén	7	3	M	4	16.80
Neuquén	7	3	M	5	16.81
Neuquén	7	4	M	1	16.79
Neuquén	7	4	M	2	16.80
Neuquén	7	4	M	3	16.79
Neuquén	7	4	M	4	16.81
Neuquén	7	4	M	5	16.78
Neuquén	8	1	F	1	16.86
Neuquén	8	1	F	2	16.87
Neuquén	8	1	F	3	16.88
Neuquén	8	1	F	4	16.86
Neuquén	8	1	F	5	16.89
Neuquén	8	2	F	1	16.87
Neuquén	8	2	F	2	16.86
Neuquén	8	2	F	3	16.88
Neuquén	8	2	F	4	16.87
Neuquén	8	2	F	5	16.89
Neuquén	8	3	F	1	16.88
Neuquén	8	3	F	2	16.87
Neuquén	8	3	F	3	16.88
Neuquén	8	3	F	4	16.87
Neuquén	8	3	F	5	16.88
Neuquén	8	4	F	1	16.88
Neuquén	8	4	F	2	16.88
Neuquén	8	4	F	3	16.85
Neuquén	8	4	F	4	16.85
Neuquén	8	4	F	5	16.88
Neuquén	8	1	M	1	16.84
Neuquén	8	1	M	2	16.82
Neuquén	8	1	M	3	16.83
Neuquén	8	1	M	4	16.83
Neuquén	8	1	M	5	16.83
Neuquén	8	1	M	6	16.82
Neuquén	8	2	M	1	16.81
Neuquén	8	2	M	2	16.77
Neuquén	8	2	M	3	16.77
Neuquén	8	2	M	4	16.82
Neuquén	8	3	M	1	16.82
Neuquén	8	3	M	2	16.82
Neuquén	8	3	M	3	16.82
Neuquén	8	3	M	4	16.82
Neuquén	8	3	M	5	16.79
Neuquén	8	4	M	1	16.81
Neuquén	8	4	M	2	16.82
Neuquén	8	4	M	3	16.78
Neuquén	8	4	M	4	16.79
Neuquén	8	4	M	5	16.79
Neuquén	9	1	F	1	16.84
Neuquén	9	1	F	2	16.84
Neuquén	9	2	F	1	16.86
Neuquén	9	2	F	2	16.85
Neuquén	9	2	F	3	16.85
Neuquén	9	2	F	4	16.85
Neuquén	9	2	F	5	16.85
Neuquén	9	2	F	6	16.86
Neuquén	9	3	F	1	16.85
Neuquén	9	3	F	2	16.85
Neuquén	9	3	F	3	16.84
Neuquén	9	1	M	1	16.79
Neuquén	9	1	M	2	16.79
Neuquén	9	1	M	3	16.79
Neuquén	9	1	M	4	16.79
Neuquén	9	1	M	5	16.76
Neuquén	9	1	M	6	16.77
Neuquén	9	1	M	7	16.78
Neuquén	9	2	M	1	16.80
Neuquén	9	2	M	10	16.80
Neuquén	9	2	M	2	16.79
Neuquén	9	2	M	3	16.79
Neuquén	9	2	M	4	16.79
Neuquén	9	2	M	5	16.80
Neuquén	9	2	M	6	16.80
Neuquén	9	2	M	7	16.80
Neuquén	9	2	M	8	16.79
Neuquén	9	2	M	9	16.76
Neuquén	9	3	M	1	16.79
Neuquén	10	1	F	1	16.88
Neuquén	10	1	F	2	16.88
Neuquén	10	2	F	1	16.86
Neuquén	10	2	F	2	16.87
Neuquén	10	3	F	1	16.86
Neuquén	10	3	F	2	16.87
Neuquén	10	3	F	3	16.86
Neuquén	10	4	F	1	16.87
Neuquén	10	1	M	1	16.82
Neuquén	10	1	M	2	16.81
Neuquén	10	3	M	1	16.81
Neuquén	10	3	M	2	16.82
Neuquén	10	3	M	3	16.80
Neuquén	10	3	M	4	16.80
Neuquén	10	4	M	1	16.80
Neuquén	10	4	M	2	16.82
Neuquén	10	4	M	3	16.81
Neuquén	10	4	M	4	16.81
San Blas	1	1	F	1	16.86
San Blas	1	1	F	2	16.86
San Blas	1	2	F	1	16.86
San Blas	1	3	F	1	16.86
San Blas	1	4	F	1	16.86
San Blas	1	4	F	2	16.86
San Blas	1	1	M	1	16.82
San Blas	1	1	M	2	16.80
San Blas	1	1	M	3	16.81
San Blas	1	1	M	4	16.79
San Blas	1	1	M	5	16.81
San Blas	2	1	F	1	16.82
San Blas	2	1	F	2	16.82
San Blas	2	1	F	3	16.86
San Blas	2	1	F	4	16.81
San Blas	2	1	F	5	16.86
San Blas	2	2	F	1	16.85
San Blas	2	2	F	2	16.86
San Blas	2	2	F	3	16.82
San Blas	2	2	F	4	16.85
San Blas	2	2	F	5	16.85
San Blas	2	2	F	6	16.86
San Blas	2	3	F	1	16.83
San Blas	2	3	F	2	16.82
San Blas	2	3	F	3	16.84
San Blas	2	3	F	4	16.85
San Blas	2	4	F	1	16.85
San Blas	2	4	F	2	16.80
San Blas	2	4	F	3	16.87
San Blas	2	4	F	4	16.86
San Blas	2	4	F	5	16.86
San Blas	2	1	M	1	16.78
San Blas	2	1	M	2	16.77
San Blas	2	1	M	3	16.78
San Blas	2	1	M	4	16.77
San Blas	2	1	M	5	16.78
San Blas	2	2	M	1	16.80
San Blas	2	2	M	2	16.75
San Blas	2	2	M	3	16.80
San Blas	2	2	M	4	16.83
San Blas	2	2	M	5	16.81
San Blas	2	3	M	1	16.79
San Blas	2	3	M	2	16.81
San Blas	2	3	M	3	16.80
San Blas	2	3	M	4	16.75
San Blas	2	3	M	5	16.81
San Blas	2	4	M	1	16.79
San Blas	2	4	M	2	16.78
San Blas	2	4	M	3	16.78
San Blas	2	4	M	4	16.80
San Blas	2	4	M	5	16.76
San Blas	3	1	F	1	16.86
San Blas	3	1	F	2	16.83
San Blas	3	1	F	3	16.83
San Blas	3	1	F	4	16.83
San Blas	3	1	F	5	16.83
San Blas	3	1	F	6	16.85
San Blas	3	1	F	7	16.82
San Blas	3	2	F	1	16.84
San Blas	3	2	F	2	16.83
San Blas	3	2	F	3	16.86
San Blas	3	2	F	4	16.86
San Blas	3	2	F	5	16.84
San Blas	3	3	F	2	16.82
San Blas	3	3	F	3	16.85
San Blas	3	3	F	4	16.82
San Blas	3	4	F	1	16.84
San Blas	3	4	F	2	16.76
San Blas	3	4	F	3	16.88
San Blas	3	4	F	4	16.87
San Blas	3	4	F	5	16.88
San Blas	3	1	M	1	16.79
San Blas	3	1	M	2	16.79
San Blas	3	1	M	3	16.81
San Blas	3	1	M	4	16.79
San Blas	3	1	M	5	16.79
San Blas	3	1	M	6	16.79
San Blas	3	2	M	1	16.77
San Blas	3	2	M	2	16.81
San Blas	3	2	M	3	16.79
San Blas	3	2	M	4	16.80
San Blas	3	2	M	5	16.78
San Blas	3	2	M	6	16.76
San Blas	3	2	M	7	16.71
San Blas	3	3	M	1	16.79
San Blas	3	3	M	2	16.79
San Blas	3	3	M	3	16.78
San Blas	3	3	M	4	16.81
San Blas	3	3	M	5	16.79
San Blas	3	3	M	6	16.75
San Blas	3	3	M	7	16.78
San Blas	3	3	M	8	16.80
San Blas	4	1	F	1	16.88
San Blas	4	1	F	2	16.86
San Blas	4	1	F	3	16.82
San Blas	4	1	F	4	16.86
San Blas	4	1	F	5	16.87
San Blas	4	2	F	1	16.87
San Blas	4	2	F	2	16.86
San Blas	4	2	F	3	16.87
San Blas	4	2	F	4	16.87
San Blas	4	2	F	5	16.84
San Blas	4	3	F	2	16.87
San Blas	4	3	F	3	16.86
San Blas	4	3	F	4	16.87
San Blas	4	3	F	5	16.83
San Blas	4	4	F	1	16.79
San Blas	4	4	F	2	16.85
San Blas	4	4	F	3	16.86
San Blas	4	4	F	4	16.86
San Blas	4	4	F	5	16.88
San Blas	4	1	M	1	16.75
San Blas	4	1	M	2	16.81
San Blas	4	1	M	3	16.78
San Blas	4	1	M	4	16.82
San Blas	4	1	M	5	16.80
San Blas	4	2	M	1	16.80
San Blas	4	2	M	2	16.80
San Blas	4	2	M	3	16.77
San Blas	4	2	M	4	16.78
San Blas	4	2	M	5	16.71
San Blas	4	3	M	1	16.82
San Blas	4	3	M	2	16.80
San Blas	4	3	M	3	16.81
San Blas	4	3	M	4	16.78
San Blas	4	3	M	5	16.81
San Blas	4	4	M	1	16.80
San Blas	4	4	M	2	16.80
San Blas	4	4	M	3	16.80
San Blas	4	4	M	4	16.81
San Blas	4	4	M	5	16.81
San Blas	5	1	F	1	16.89
San Blas	5	1	F	2	16.80
San Blas	5	1	F	3	16.89
San Blas	5	1	F	4	16.79
San Blas	5	1	F	5	16.87
San Blas	5	2	F	3	16.89
San Blas	5	2	F	4	16.81
San Blas	5	2	F	5	16.90
San Blas	5	3	F	2	16.86
San Blas	5	3	F	3	16.87
San Blas	5	4	F	1	16.86
San Blas	5	4	F	2	16.88
San Blas	5	4	F	3	16.87
San Blas	5	4	F	4	16.87
San Blas	5	4	F	5	16.88
San Blas	5	4	F	6	16.86
San Blas	5	4	F	7	16.88
San Blas	5	4	F	8	16.87
San Blas	5	4	F	9	16.87
San Blas	5	1	M	1	16.82
San Blas	5	1	M	2	16.78
San Blas	5	1	M	3	16.82
San Blas	5	1	M	4	16.83
San Blas	5	1	M	5	16.80
San Blas	5	1	M	6	16.82
San Blas	5	1	M	7	16.82
San Blas	5	2	M	1	16.70
San Blas	5	2	M	2	16.82
San Blas	5	2	M	3	16.82
San Blas	5	2	M	4	16.82
San Blas	5	3	M	1	16.77
San Blas	5	3	M	2	16.83
San Blas	5	3	M	3	16.77
San Blas	5	3	M	4	16.82
San Blas	5	4	M	1	16.82
San Blas	5	4	M	2	16.82
San Blas	5	4	M	3	16.82
San Blas	5	4	M	4	16.84
San Blas	6	1	F	1	16.84
San Blas	6	1	F	2	16.83
San Blas	6	1	F	3	16.86
San Blas	6	2	F	1	16.83
San Blas	6	3	F	1	16.85
San Blas	6	3	F	10	16.86
San Blas	6	3	F	2	16.81
San Blas	6	3	F	3	16.83
San Blas	6	3	F	4	16.83
San Blas	6	3	F	5	16.83
San Blas	6	3	F	6	16.82
San Blas	6	3	F	7	16.84
San Blas	6	3	F	8	16.82
San Blas	6	3	F	9	16.86
San Blas	6	4	F	1	16.86
San Blas	6	4	F	2	16.84
San Blas	6	4	F	3	16.79
San Blas	6	4	F	4	16.81
San Blas	6	1	M	1	16.77
San Blas	6	1	M	2	16.80
San Blas	6	1	M	3	16.80
San Blas	6	1	M	4	16.78
San Blas	6	1	M	5	16.80
San Blas	6	1	M	6	16.79
San Blas	6	2	M	1	16.76
San Blas	6	2	M	2	16.78
San Blas	6	2	M	3	16.75
San Blas	6	2	M	4	16.76
San Blas	6	3	M	1	16.78
San Blas	6	3	M	2	16.80
San Blas	6	3	M	3	16.78
San Blas	6	3	M	4	16.76
San Blas	6	3	M	5	16.80
San Blas	6	3	M	6	16.79
San Blas	6	3	M	7	16.79
San Blas	6	3	M	8	16.78
San Blas	6	3	M	9	16.78
San Blas	6	4	M	1	16.77
San Blas	7	1	F	1	16.84
San Blas	7	1	F	2	16.85
San Blas	7	1	F	3	16.84
San Blas	7	1	F	4	16.84
San Blas	7	1	F	5	16.85
San Blas	7	2	F	1	16.85
San Blas	7	2	F	2	16.85
San Blas	7	2	F	3	16.85
San Blas	7	2	F	4	16.84
San Blas	7	2	F	5	16.85
San Blas	7	3	F	1	16.83
San Blas	7	3	F	2	16.83
San Blas	7	3	F	3	16.83
San Blas	7	3	F	4	16.80
San Blas	7	3	F	5	16.84
San Blas	7	4	F	1	16.82
San Blas	7	4	F	2	16.84
San Blas	7	4	F	3	16.85
San Blas	7	4	F	4	16.82
San Blas	7	4	F	5	16.84
San Blas	7	1	M	1	16.80
San Blas	7	1	M	2	16.79
San Blas	7	1	M	3	16.79
San Blas	7	1	M	4	16.80
San Blas	7	1	M	5	16.79
San Blas	7	2	M	1	16.78
San Blas	7	2	M	2	16.81
San Blas	7	2	M	3	16.81
San Blas	7	2	M	4	16.82
San Blas	7	2	M	5	16.71
San Blas	7	3	M	1	16.77
San Blas	7	3	M	2	16.79
San Blas	7	3	M	3	16.75
San Blas	7	3	M	4	16.78
San Blas	7	3	M	5	16.74
San Blas	7	4	M	1	16.79
San Blas	7	4	M	2	16.79
San Blas	7	4	M	3	16.78
San Blas	7	4	M	4	16.80
San Blas	7	4	M	5	16.76
San Blas	8	1	F	1	16.86
San Blas	8	1	F	2	16.86
San Blas	8	1	F	3	16.85
San Blas	8	1	F	4	16.84
San Blas	8	1	F	5	16.85
San Blas	8	2	F	1	16.85
San Blas	8	2	F	2	16.84
San Blas	8	2	F	3	16.86
San Blas	8	2	F	4	16.85
San Blas	8	2	F	5	16.86
San Blas	8	3	F	1	16.86
San Blas	8	3	F	2	16.85
San Blas	8	3	F	3	16.85
San Blas	8	3	F	4	16.85
San Blas	8	3	F	5	16.86
San Blas	8	4	F	1	16.86
San Blas	8	4	F	2	16.85
San Blas	8	4	F	3	16.86
San Blas	8	4	F	4	16.85
San Blas	8	4	F	5	16.85
San Blas	8	1	M	1	16.80
San Blas	8	1	M	2	16.80
San Blas	8	1	M	3	16.81
San Blas	8	1	M	4	16.80
San Blas	8	1	M	5	16.81
San Blas	8	2	M	1	16.79
San Blas	8	2	M	2	16.80
San Blas	8	2	M	3	16.80
San Blas	8	2	M	4	16.80
San Blas	8	2	M	5	16.80
San Blas	8	3	M	1	16.81
San Blas	8	3	M	2	16.80
San Blas	8	3	M	3	16.81
San Blas	8	3	M	4	16.81
San Blas	8	3	M	5	16.80
San Blas	8	4	M	1	16.80
San Blas	8	4	M	2	16.80
San Blas	8	4	M	3	16.80
San Blas	8	4	M	4	16.81
San Blas	8	4	M	5	16.81
San Blas	9	1	F	1	16.85
San Blas	9	1	F	2	16.85
San Blas	9	1	F	3	16.86
San Blas	9	2	F	1	16.85
San Blas	9	2	F	2	16.85
San Blas	9	2	F	3	16.88
San Blas	9	2	F	4	16.86
San Blas	9	3	F	1	16.86
San Blas	9	3	F	2	16.86
San Blas	9	3	F	3	16.87
San Blas	9	3	F	4	16.82
San Blas	9	3	F	5	16.86
San Blas	9	4	F	1	16.81
San Blas	9	1	M	1	16.78
San Blas	9	1	M	2	16.82
San Blas	9	1	M	3	16.81
San Blas	9	2	M	1	16.77
San Blas	9	2	M	2	16.82
San Blas	9	2	M	3	16.80
San Blas	9	2	M	4	16.82
San Blas	9	2	M	5	16.80
San Blas	9	2	M	6	16.82
San Blas	9	3	M	1	16.83
San Blas	9	3	M	2	16.83
San Blas	9	3	M	3	16.78
San Blas	9	3	M	4	16.80
San Blas	9	3	M	5	16.81
San Blas	9	4	M	1	16.80
San Blas	9	4	M	2	16.81
San Juan	1	1	F	1	16.85
San Juan	1	1	F	2	16.82
San Juan	1	1	F	3	16.86
San Juan	1	1	F	4	16.86
San Juan	1	1	F	5	16.86
San Juan	1	1	F	6	16.79
San Juan	1	2	F	1	16.85
San Juan	1	2	F	2	16.86
San Juan	1	2	F	3	16.79
San Juan	1	2	F	4	16.78
San Juan	1	2	F	5	16.77
San Juan	1	3	F	1	16.81
San Juan	1	3	F	2	16.83
[truncated: 335 more rows]
