# Supplementary material for: Natural Genetic Variation and Candidate Genes for Morphological Traits in Drosophila melanogaster
Source: PLoS One. 2016 Jul 26;11(7):e0160069. doi: 10.1371/journal.pone.0160069 (PMC4961385; doi:10.1371/journal.pone.0160069)
Supplement: S4 Appendix — Log10(Procrustes distances) corresponding to the left wing of the studied individuals of the second chromosome substitution lines. (XLSX) [file pone.0160069.s004.xlsx]

## Sheet: WSh
Population	Line	Replicate	Sex	Individual	Log10(PD)
Bar	1	1	F	2	12646
Bar	1	1	F	3	12433
Bar	1	1	F	4	12166
Bar	1	1	F	5	12323
Bar	1	2	F	1	12248
Bar	1	2	F	2	12283
Bar	1	2	F	3	12342
Bar	1	2	F	4	12354
Bar	1	2	F	5	12187
Bar	1	3	F	1	12439
Bar	1	3	F	2	12134
Bar	1	3	F	3	12241
Bar	1	3	F	4	12148
Bar	1	3	F	5	12483
Bar	1	3	F	6	12329
Bar	1	4	F	1	12323
Bar	1	4	F	2	12370
Bar	1	4	F	3	12218
Bar	1	4	F	4	12190
Bar	1	4	F	5	12080
Bar	2	1	F	1	12188
Bar	2	1	F	2	12515
Bar	2	1	F	3	12271
Bar	2	1	F	4	12226
Bar	2	1	F	5	12497
Bar	2	1	F	6	12395
Bar	2	2	F	1	12101
Bar	2	2	F	2	12296
Bar	2	3	F	1	12252
Bar	2	3	F	2	12311
Bar	2	3	F	3	12206
Bar	2	3	F	4	12252
Bar	2	3	F	5	12387
Bar	2	3	F	6	12267
Bar	2	4	F	1	12438
Bar	2	4	F	2	12383
Bar	2	4	F	3	12284
Bar	2	4	F	4	12233
Bar	2	4	F	5	12523
Bar	2	4	F	6	12203
Bar	3	1	F	1	12492
Bar	3	1	F	2	12355
Bar	3	1	F	3	12286
Bar	3	1	F	4	12233
Bar	3	1	F	5	12145
Bar	3	2	F	1	12247
Bar	3	2	F	2	12159
Bar	3	2	F	3	12240
Bar	3	2	F	4	12294
Bar	3	2	F	5	12165
Bar	3	3	F	1	12373
Bar	3	3	F	2	12312
Bar	3	3	F	3	12316
Bar	3	3	F	4	12242
Bar	3	3	F	5	12391
Bar	3	4	F	1	12253
Bar	3	4	F	2	12324
Bar	3	4	F	3	12196
Bar	3	4	F	4	12178
Bar	3	4	F	5	12310
Bar	4	1	F	1	12292
Bar	4	1	F	2	12235
Bar	4	1	F	3	12248
Bar	4	1	F	4	12442
Bar	4	1	F	5	12325
Bar	4	1	F	6	12368
Bar	4	2	F	1	12237
Bar	4	2	F	2	12381
Bar	4	2	F	3	12368
Bar	4	2	F	4	12228
Bar	4	2	F	5	12255
Bar	4	2	F	6	12232
Bar	4	2	F	7	12375
Bar	4	2	F	8	12227
Bar	4	3	F	1	12466
Bar	4	4	F	1	12351
Bar	4	4	F	2	12506
Bar	4	4	F	3	12556
Bar	4	4	F	4	12295
Bar	4	4	F	5	12495
Chi	1	1	F	1	12544
Chi	1	1	F	2	12492
Chi	1	2	F	1	12458
Chi	1	2	F	2	12307
Chi	1	2	F	3	12356
Chi	1	2	F	4	12301
Chi	1	2	F	5	12393
Chi	1	2	F	6	12350
Chi	1	2	F	7	12403
Chi	1	3	F	1	12634
Chi	1	3	F	2	12530
Chi	1	4	F	1	12478
Chi	1	4	F	2	12521
Chi	1	4	F	3	12292
Chi	1	4	F	4	12446
Chi	1	4	F	5	12410
Chi	1	4	F	6	12482
Chi	2	1	F	1	12149
Chi	2	1	F	2	12268
Chi	2	1	F	3	12183
Chi	2	1	F	4	12256
Chi	2	1	F	5	12143
Chi	2	2	F	1	12585
Chi	2	2	F	2	12251
Chi	2	2	F	3	12285
Chi	2	3	F	1	12181
Chi	2	3	F	2	12244
Chi	2	3	F	3	12084
Chi	2	3	F	4	12351
Chi	2	3	F	5	12273
Chi	2	3	F	6	12449
Chi	2	4	F	1	12193
Chi	2	4	F	2	12083
Chi	2	4	F	3	12331
Chi	2	4	F	4	12284
Chi	2	4	F	5	12338
Chi	2	4	F	6	12348
Chi	3	1	F	1	12251
Chi	3	1	F	2	12369
Chi	3	1	F	3	12353
Chi	3	1	F	4	12164
Chi	3	1	F	5	12404
Chi	3	1	F	6	12386
Chi	3	3	F	1	12435
Chi	3	3	F	2	12385
Chi	3	3	F	3	12393
Chi	3	3	F	4	12359
Chi	3	3	F	5	12355
Chi	3	3	F	6	12361
Chi	3	3	F	7	12424
Chi	3	4	F	1	12206
Chi	3	4	F	2	12641
Chi	3	4	F	3	12267
Chi	3	4	F	4	12469
Chi	3	4	F	5	12401
Chi	3	4	F	6	12279
Chi	3	4	F	7	12198
Chi	4	1	F	1	12390
Chi	4	3	F	1	12489
Chi	4	4	F	1	12176
Chi	4	4	F	2	12289
Chi	4	4	F	3	12239
Chi	5	1	F	1	12378
Chi	5	1	F	2	12461
Chi	5	1	F	3	12361
Chi	5	1	F	4	12389
Chi	5	1	F	5	12288
Chi	5	1	F	6	12192
Chi	5	2	F	1	12160
Chi	5	2	F	2	12458
Chi	5	2	F	3	12258
Chi	5	2	F	4	12502
Chi	5	2	F	5	12341
Chi	5	3	F	1	12240
Chi	5	3	F	2	12429
Chi	5	3	F	3	12335
Chi	5	3	F	4	12273
Chi	5	3	F	5	12427
Chi	5	4	F	1	12438
Chi	5	4	F	2	12385
Chi	5	4	F	3	12310
Chi	5	4	F	4	12363
Chi	6	2	F	1	12536
Chi	6	2	F	2	12681
Chi	6	2	F	3	12410
Chi	6	2	F	4	12452
Chi	6	2	F	5	12501
Chi	6	3	F	1	12435
Chi	6	3	F	2	12481
Chi	6	3	F	3	12430
Chi	6	3	F	4	12429
Chi	6	3	F	5	12403
Chi	6	3	F	6	12272
Chi	6	3	F	7	12338
Chi	6	3	F	8	12571
Chi	6	4	F	1	12374
Chi	6	4	F	2	12513
Chi	6	4	F	3	12423
Chi	7	1	F	1	12398
Chi	7	1	F	2	12223
Chi	7	1	F	3	12243
Chi	7	1	F	4	12576
Chi	7	1	F	5	12343
Chi	7	2	F	1	12356
Chi	7	2	F	2	12295
Chi	7	2	F	3	12395
Chi	7	2	F	4	12616
Chi	7	2	F	5	12295
Chi	7	3	F	1	12263
Chi	7	3	F	2	12401
Chi	7	3	F	3	12329
Chi	7	3	F	4	12331
Chi	7	3	F	5	12295
Chi	7	4	F	1	12465
Chi	7	4	F	2	12437
Chi	7	4	F	3	12512
Chi	7	4	F	4	12388
Chi	7	4	F	5	12502
Chi	8	1	F	1	12380
Chi	8	1	F	2	12197
Chi	8	1	F	3	12175
Chi	8	1	F	4	12276
Chi	8	1	F	5	12133
Chi	8	1	F	6	12165
Chi	8	2	F	1	12300
Chi	8	2	F	2	12343
Chi	8	2	F	3	12310
Chi	8	2	F	4	12317
Chi	8	2	F	5	12274
Chi	8	2	F	6	12361
Chi	8	3	F	1	12401
Chi	8	3	F	2	12356
Chi	8	3	F	3	12501
Chi	8	3	F	4	12247
Chi	8	3	F	5	12435
Chi	8	3	F	6	12316
Chi	8	4	F	1	12363
Chi	8	4	F	2	12215
Chi	9	1	F	1	12488
Chi	9	1	F	2	12395
Chi	9	1	F	3	12480
Chi	9	1	F	4	12248
Chi	9	1	F	5	12295
Chi	9	2	F	1	12512
Chi	9	2	F	2	12536
Chi	9	2	F	3	12206
Chi	9	3	F	1	12450
Chi	9	3	F	2	12211
Chi	10	1	F	1	12212
Chi	10	1	F	2	12451
Chi	10	1	F	3	12377
Chi	10	1	F	4	12198
Chi	10	1	F	5	12325
Chi	10	1	F	6	12507
Chi	10	2	F	1	12438
Chi	10	2	F	2	12414
Chi	10	2	F	3	12367
Chi	10	2	F	4	12433
Chi	10	2	F	5	12445
Chi	10	3	F	1	12414
Chi	10	3	F	2	12547
Chi	10	3	F	3	12199
Chi	10	3	F	4	12420
Chi	10	4	F	1	12366
Chi	10	4	F	2	12321
Chi	10	4	F	3	12227
Chi	10	4	F	4	12257
Chi	10	4	F	5	12333
Chi	11	1	F	1	12633
Chi	11	1	F	2	12556
Chi	11	1	F	3	12512
Chi	11	2	F	1	12542
Chi	11	2	F	2	12356
Chi	11	2	F	3	12549
Chi	11	2	F	4	12607
Chi	11	2	F	5	12510
Chi	11	2	F	6	12556
Chi	11	3	F	1	12490
Chi	11	3	F	2	12265
Chi	11	3	F	3	12538
Chi	11	3	F	4	12433
Chi	11	3	F	5	12564
Chi	11	3	F	6	12473
Chi	11	4	F	1	12600
Chi	11	4	F	2	12546
Chi	11	4	F	3	12414
Chi	11	4	F	4	12535
Chi	11	4	F	5	12571
Chi	12	2	F	1	12456
Chi	12	2	F	2	12423
Chi	12	3	F	1	12249
Chi	12	4	F	1	12391
Chi	12	4	F	2	12481
Chi	12	4	F	3	12401
Chi	13	1	F	1	12359
Chi	13	2	F	1	12350
Chi	13	2	F	2	12358
Chi	13	2	F	3	12352
Chi	13	3	F	1	12383
Chi	13	3	F	2	12293
Chi	13	3	F	3	12229
Chi	13	3	F	4	12425
Chi	13	3	F	5	12178
Chi	13	4	F	1	12323
Chi	13	4	F	2	12262
Chi	13	4	F	3	12213
Chi	13	4	F	4	12240
Chi	13	4	F	5	12426
Chi	13	4	F	6	12363
Güe	1	1	F	1	12261
Güe	1	1	F	2	12274
Güe	1	1	F	3	12217
Güe	1	1	F	4	12362
Güe	1	1	F	5	12344
Güe	1	1	F	6	12230
Güe	1	2	F	1	12304
Güe	1	2	F	2	12318
Güe	1	2	F	3	12215
Güe	1	2	F	4	12382
Güe	1	2	F	5	12379
Güe	1	2	F	6	12598
Güe	1	3	F	1	12248
Güe	1	3	F	2	12313
Güe	1	3	F	3	12257
Güe	1	4	F	1	12245
Güe	1	4	F	2	12340
Güe	1	4	F	3	12328
Güe	1	4	F	4	12337
Güe	2	1	F	1	12367
Güe	2	1	F	2	12194
Güe	2	1	F	3	12285
Güe	2	1	F	4	12276
Güe	2	1	F	5	12164
Güe	2	1	F	6	12176
Güe	2	2	F	1	12262
Güe	2	3	F	1	12281
Güe	2	3	F	2	12031
Güe	2	3	F	3	12282
Güe	2	3	F	4	12321
Güe	2	3	F	5	12200
Güe	2	3	F	6	12140
Güe	2	4	F	1	12441
Güe	2	4	F	2	12282
Güe	2	4	F	3	12434
Güe	2	4	F	4	12199
Güe	2	4	F	5	12468
Güe	2	4	F	6	12390
Güe	2	4	F	7	12264
Güe	3	1	F	1	12224
Güe	3	1	F	2	12291
Güe	3	1	F	3	12428
Güe	3	1	F	4	12266
Güe	3	2	F	1	12257
Güe	3	2	F	2	12215
Güe	3	2	F	3	12402
Güe	3	2	F	4	12418
Güe	3	2	F	5	12297
Güe	3	2	F	6	12365
Güe	3	3	F	1	12326
Güe	3	3	F	2	12241
Güe	3	3	F	3	12570
Güe	3	3	F	4	12147
Güe	3	3	F	5	12407
Güe	3	4	F	1	12347
Güe	3	4	F	2	12218
Güe	3	4	F	3	12254
Güe	3	4	F	4	12304
Güe	3	4	F	5	12368
Güe	4	1	F	1	12332
Güe	4	1	F	2	12146
Güe	4	1	F	3	12226
Güe	4	1	F	4	12327
Güe	4	1	F	5	12320
Güe	4	2	F	1	12199
Güe	4	2	F	2	12377
Güe	4	2	F	3	12233
Güe	4	2	F	4	12281
Güe	4	2	F	5	12140
Güe	4	3	F	1	12356
Güe	4	3	F	2	12321
Güe	4	3	F	3	12339
Güe	4	3	F	4	12341
Güe	4	3	F	5	12214
Güe	4	4	F	1	12422
Güe	4	4	F	2	12321
Güe	4	4	F	3	12058
Güe	4	4	F	4	12387
Güe	4	4	F	5	12465
Güe	5	2	F	1	12380
Güe	5	2	F	2	12290
Güe	5	3	F	1	12160
Güe	5	3	F	2	12033
Güe	5	3	F	3	12207
Güe	5	3	F	4	12422
Güe	5	3	F	5	12397
Güe	5	3	F	6	12487
Güe	5	3	F	7	12392
Güe	5	3	F	8	12295
Güe	5	3	F	9	12391
Güe	5	4	F	1	12205
Güe	5	4	F	2	12448
Güe	6	1	F	1	12306
Güe	6	1	F	2	12260
Güe	6	1	F	3	12144
Güe	6	1	F	4	12317
Güe	6	1	F	5	12306
Güe	6	2	F	1	12223
Güe	6	2	F	2	12405
Güe	6	2	F	3	12144
Güe	6	2	F	4	12186
Güe	6	2	F	5	12100
Güe	6	3	F	1	12306
Güe	6	3	F	2	12198
Güe	6	3	F	3	12188
Güe	6	3	F	4	12318
Güe	6	3	F	5	12385
Güe	6	3	F	6	12454
Güe	6	4	F	1	12328
Güe	6	4	F	2	12236
Güe	6	4	F	3	12302
Güe	6	4	F	4	12281
Güe	7	1	F	1	12134
Güe	7	1	F	2	12265
Güe	7	1	F	3	12080
Güe	7	1	F	4	12232
Güe	7	1	F	5	12508
Güe	7	2	F	1	12366
Güe	7	2	F	2	12426
Güe	7	2	F	3	12199
Güe	7	2	F	4	12170
Güe	7	2	F	5	12227
Güe	7	3	F	1	12201
Güe	7	3	F	2	12381
Güe	7	3	F	3	12285
Güe	7	3	F	4	12247
Güe	7	3	F	5	12313
Güe	7	4	F	1	12295
Güe	7	4	F	2	12250
Güe	7	4	F	3	12219
Güe	7	4	F	4	12231
Güe	7	4	F	5	12281
Güe	8	1	F	1	12369
Güe	8	1	F	2	12429
Güe	8	1	F	3	12344
Güe	8	1	F	4	12290
Güe	8	1	F	5	12237
Güe	8	2	F	1	12471
Güe	8	2	F	2	12499
Güe	8	2	F	3	12438
Güe	8	2	F	4	12444
Güe	8	2	F	5	12224
Güe	8	3	F	1	12370
Güe	8	3	F	2	12377
Güe	8	3	F	3	12336
Güe	8	3	F	4	12370
Güe	8	3	F	5	12468
Güe	8	4	F	1	12375
Güe	8	4	F	2	12411
Güe	8	4	F	3	12477
Güe	8	4	F	4	12458
Güe	8	4	F	5	12341
Güe	9	1	F	1	12463
Güe	9	1	F	2	12432
Güe	9	1	F	3	12224
Güe	9	1	F	4	12371
Güe	9	1	F	5	12335
Güe	9	2	F	1	12358
Güe	9	2	F	2	12279
Güe	9	2	F	3	12383
Güe	9	2	F	4	12436
Güe	9	2	F	5	12468
Güe	9	3	F	1	12475
Güe	9	3	F	2	12222
Güe	9	3	F	3	12394
Güe	9	3	F	4	12414
Güe	9	3	F	5	12315
Güe	9	4	F	1	12349
Güe	9	4	F	2	12279
Güe	9	4	F	3	12406
Güe	9	4	F	4	12506
Güe	9	4	F	5	12445
Güe	10	1	F	1	12449
Güe	10	1	F	2	12401
Güe	10	1	F	3	12187
Güe	10	1	F	4	12469
Güe	10	1	F	5	12295
Güe	10	2	F	1	12434
Güe	10	2	F	2	12382
Güe	10	3	F	1	12196
Güe	10	3	F	2	12534
Güe	10	3	F	3	12409
Güe	10	3	F	4	12414
Güe	10	3	F	5	12421
Güe	10	4	F	1	12247
Güe	10	4	F	2	12266
Güe	10	4	F	3	12258
Güe	10	4	F	4	12430
Güe	10	4	F	5	12443
Güe	10	4	F	6	12515
Jach	1	1	F	1	12603
Jach	1	1	F	2	12542
Jach	1	1	F	3	12509
Jach	1	1	F	4	12368
Jach	1	1	F	5	12422
Jach	1	2	F	1	12470
Jach	1	2	F	2	12460
Jach	1	2	F	3	12454
Jach	1	2	F	4	12557
Jach	1	2	F	5	12498
Jach	1	3	F	1	12451
Jach	1	3	F	2	12560
Jach	1	3	F	3	12508
Jach	1	3	F	4	12481
Jach	1	3	F	5	12520
Jach	1	4	F	1	12322
Jach	1	4	F	2	12456
Jach	1	4	F	3	12442
Jach	1	4	F	4	12370
Jach	1	4	F	5	12543
Jach	2	1	F	1	12334
Jach	2	1	F	2	12404
Jach	2	1	F	3	12508
Jach	2	2	F	1	12315
Jach	2	2	F	2	12399
Jach	2	2	F	3	12223
Jach	2	2	F	4	12314
Jach	2	2	F	5	12370
Jach	2	2	F	6	12241
Jach	2	2	F	7	12284
Jach	2	2	F	8	12213
Jach	2	2	F	9	12404
Jach	2	3	F	1	12381
Jach	2	3	F	2	12347
Jach	2	3	F	3	12443
Jach	2	3	F	4	12393
Jach	2	3	F	5	12443
Jach	2	4	F	1	12365
Jach	2	4	F	2	12265
Jach	2	4	F	3	12524
Jach	3	1	F	1	12380
Jach	3	1	F	2	12269
Jach	3	1	F	3	12520
Jach	3	1	F	4	12330
Jach	3	1	F	5	12300
Jach	3	2	F	1	12394
Jach	3	2	F	2	12501
Jach	3	2	F	3	12560
Jach	3	2	F	4	12332
Jach	3	2	F	5	12154
Jach	3	3	F	1	12436
Jach	3	3	F	2	12209
Jach	3	3	F	3	12326
Jach	3	3	F	4	12373
Jach	3	3	F	5	12477
Jach	3	4	F	1	12407
Jach	3	4	F	2	12290
Jach	3	4	F	3	12312
Jach	3	4	F	4	12217
Jach	3	4	F	5	12256
Lav	1	1	F	1	12319
Lav	1	1	F	2	12352
Lav	1	1	F	3	12455
Lav	1	1	F	4	12170
Lav	1	1	F	5	12364
Lav	1	1	F	6	12353
Lav	1	1	F	7	12155
Lav	1	2	F	1	12535
Lav	1	2	F	2	12312
Lav	1	2	F	3	12261
Lav	1	3	F	1	12412
Lav	1	3	F	2	12256
Lav	1	3	F	3	12361
Lav	1	3	F	4	12571
Lav	1	3	F	5	12536
Lav	1	3	F	6	12646
Lav	1	4	F	1	12462
Lav	1	4	F	2	12341
Lav	1	4	F	3	12410
Lav	2	1	F	1	12253
Lav	2	2	F	1	12179
Lav	2	2	F	2	12385
Lav	2	2	F	3	12292
Lav	2	2	F	4	12346
Lav	2	2	F	5	12444
Lav	2	2	F	6	12494
Lav	2	3	F	1	12250
Lav	2	3	F	2	12366
Lav	2	4	F	1	12333
Lav	2	4	F	2	12398
Lav	2	4	F	3	12281
Lav	3	1	F	1	12225
Lav	3	1	F	2	12482
Lav	3	1	F	3	12257
Lav	3	1	F	4	12343
Lav	3	1	F	5	12305
Lav	3	2	F	1	12548
Lav	3	2	F	2	12467
Lav	3	2	F	3	12440
Lav	3	2	F	4	12415
Lav	3	2	F	5	12370
Lav	3	3	F	1	12378
Lav	3	3	F	2	12393
Lav	3	3	F	3	12312
Lav	3	3	F	4	12432
Lav	3	3	F	5	12381
Lav	3	4	F	1	12308
Lav	3	4	F	2	12485
Lav	3	4	F	3	12439
Lav	3	4	F	4	12329
Lav	3	4	F	5	12323
Lav	4	1	F	1	12340
Lav	4	1	F	2	12396
Lav	4	1	F	3	12468
Lav	4	1	F	4	12256
Lav	4	1	F	5	12161
Lav	4	2	F	1	12546
Lav	4	2	F	2	12281
Lav	4	2	F	3	12246
Lav	4	2	F	4	12394
Lav	4	2	F	5	12390
Lav	4	3	F	1	12407
Lav	4	3	F	2	12101
Lav	4	3	F	3	12314
Lav	4	3	F	4	12390
Lav	4	3	F	5	12391
Lav	4	3	F	6	12194
Lav	4	4	F	1	12296
Lav	4	4	F	2	12383
Lav	4	4	F	3	12506
Lav	5	1	F	1	12353
Lav	5	1	F	2	12410
Lav	5	1	F	3	12388
Lav	5	1	F	4	12556
Lav	5	1	F	5	12466
Lav	5	2	F	1	12539
Lav	5	2	F	2	12318
Lav	5	2	F	3	12499
Lav	5	2	F	4	12385
Lav	5	2	F	5	12467
Lav	5	3	F	1	12505
Lav	5	3	F	2	12353
Lav	5	3	F	3	12310
Lav	5	3	F	4	12427
Lav	5	3	F	5	12432
Lav	5	4	F	1	12313
Lav	5	4	F	2	12340
Lav	5	4	F	3	12393
Lav	5	4	F	4	12548
Lav	5	4	F	5	12307
Lav	6	1	F	1	12432
Lav	6	1	F	2	12495
Lav	6	1	F	3	12459
Lav	6	2	F	1	12442
Lav	6	2	F	2	12427
Lav	6	2	F	3	12287
Lav	7	1	F	1	12478
Lav	7	1	F	2	12404
Lav	7	1	F	3	12412
Lav	7	1	F	4	12158
Lav	7	1	F	5	12456
Lav	7	2	F	1	12332
Lav	7	2	F	2	12191
Lav	7	2	F	3	12277
Lav	7	2	F	4	12406
Lav	7	2	F	5	12292
Lav	7	2	F	6	12291
Lav	7	3	F	1	12279
Lav	7	3	F	2	12334
Lav	7	3	F	3	12270
Lav	7	3	F	4	12424
Lav	7	3	F	5	12370
Lav	7	4	F	1	12278
Lav	7	4	F	2	12289
Lav	7	4	F	3	12163
Lav	7	4	F	4	12308
Lav	7	4	F	5	12288
Lav	8	1	F	1	12350
Lav	8	1	F	2	12350
Lav	8	1	F	3	12332
Lav	8	1	F	4	12242
Lav	8	1	F	5	12379
Lav	8	2	F	1	12279
Lav	8	2	F	2	12283
Lav	8	2	F	3	12393
Lav	8	2	F	4	12229
Lav	8	2	F	5	12430
Lav	8	3	F	1	12415
Lav	8	3	F	2	12393
Lav	8	3	F	3	12287
Lav	8	3	F	4	12363
Lav	8	3	F	5	12361
Lav	8	4	F	1	12298
Lav	8	4	F	2	12386
Lav	8	4	F	3	12446
Lav	8	4	F	4	12426
Lav	8	4	F	5	12428
Nqn	1	1	F	1	12426
Nqn	1	1	F	2	12281
Nqn	1	1	F	3	12449
Nqn	1	1	F	4	12544
Nqn	1	1	F	5	12408
Nqn	1	2	F	1	12474
Nqn	1	2	F	2	12466
Nqn	1	2	F	3	12369
Nqn	1	2	F	4	12534
Nqn	1	2	F	5	12434
Nqn	1	3	F	1	12516
Nqn	1	3	F	2	12443
Nqn	1	3	F	3	12609
Nqn	1	3	F	4	12466
Nqn	1	3	F	5	12402
Nqn	1	3	F	6	12288
Nqn	1	4	F	1	12505
Nqn	1	4	F	2	12397
Nqn	1	4	F	3	12540
Nqn	1	4	F	4	12451
Nqn	2	1	F	1	12408
Nqn	2	1	F	2	12345
Nqn	2	1	F	3	12464
Nqn	2	1	F	4	12500
Nqn	2	1	F	5	12408
Nqn	2	2	F	1	12362
Nqn	2	2	F	2	12368
Nqn	2	2	F	3	12406
Nqn	2	2	F	4	12507
Nqn	2	2	F	5	12464
Nqn	2	3	F	1	12442
Nqn	2	3	F	2	12435
Nqn	2	3	F	3	12465
Nqn	2	3	F	4	12387
Nqn	2	3	F	5	12399
Nqn	2	4	F	1	12330
Nqn	2	4	F	2	12467
Nqn	2	4	F	3	12280
Nqn	2	4	F	4	12492
Nqn	2	4	F	5	12526
Nqn	3	1	F	1	12334
Nqn	3	1	F	2	12557
Nqn	3	1	F	4	12422
Nqn	3	1	F	5	12533
Nqn	3	2	F	1	12509
Nqn	3	2	F	2	12402
Nqn	3	4	F	1	12532
Nqn	3	4	F	2	12368
Nqn	3	4	F	3	12311
Nqn	3	4	F	4	12303
Nqn	3	4	F	5	12386
Nqn	3	4	F	6	12189
Nqn	4	1	F	1	12281
Nqn	4	1	F	2	12338
Nqn	4	1	F	3	12220
Nqn	4	1	F	4	12324
Nqn	4	1	F	5	12263
Nqn	4	1	F	6	12282
Nqn	4	2	F	1	12244
Nqn	4	3	F	1	12473
Nqn	4	3	F	2	12331
Nqn	4	3	F	3	12221
Nqn	4	3	F	4	12309
Nqn	4	3	F	5	12415
Nqn	4	3	F	6	12201
Nqn	4	4	F	1	12474
Nqn	4	4	F	2	12395
Nqn	4	4	F	3	12411
Nqn	4	4	F	4	12339
Nqn	4	4	F	5	12330
Nqn	4	4	F	6	12219
Nqn	4	4	F	7	12350
Nqn	5	1	F	1	12361
Nqn	5	1	F	2	12482
Nqn	5	1	F	3	12403
Nqn	5	1	F	4	12492
Nqn	5	1	F	5	12473
Nqn	5	2	F	1	12420
Nqn	5	2	F	2	12425
Nqn	5	2	F	3	12258
Nqn	5	2	F	4	12188
Nqn	5	2	F	5	12466
Nqn	5	3	F	1	12493
Nqn	5	3	F	2	12186
Nqn	5	3	F	3	12169
Nqn	5	3	F	4	12267
Nqn	5	3	F	5	12460
Nqn	5	4	F	1	12389
Nqn	5	4	F	2	12448
Nqn	5	4	F	3	12275
Nqn	5	4	F	4	12395
Nqn	5	4	F	5	12440
Nqn	6	1	F	1	12285
Nqn	6	1	F	2	12181
Nqn	6	1	F	3	12469
Nqn	6	1	F	4	12513
Nqn	6	1	F	5	12317
Nqn	6	2	F	1	12498
Nqn	6	2	F	2	12272
Nqn	6	2	F	3	12314
Nqn	6	2	F	4	12162
Nqn	6	2	F	5	12339
Nqn	6	3	F	1	12390
Nqn	6	3	F	2	12189
Nqn	6	3	F	3	12414
Nqn	6	3	F	4	12135
Nqn	6	3	F	5	12361
Nqn	6	4	F	1	12240
Nqn	6	4	F	2	12139
Nqn	6	4	F	3	12286
Nqn	6	4	F	4	12263
Nqn	6	4	F	5	12422
Nqn	7	2	F	2	12428
Nqn	7	2	F	3	12277
Nqn	7	3	F	1	12295
Nqn	7	4	F	1	12498
Nqn	7	4	F	2	12699
Nqn	7	4	F	3	12455
Nqn	8	1	F	1	12277
Nqn	8	1	F	2	12340
Nqn	8	1	F	3	12222
Nqn	8	1	F	4	12230
Nqn	8	1	F	5	12122
Nqn	8	2	F	1	11985
Nqn	8	2	F	2	12521
Nqn	8	2	F	3	12184
Nqn	8	2	F	4	12418
Nqn	8	2	F	5	12291
Nqn	8	3	F	1	12256
Nqn	8	3	F	2	12214
Nqn	8	3	F	3	12206
Nqn	8	3	F	4	12384
Nqn	8	3	F	5	12354
Nqn	8	4	F	1	12236
Nqn	8	4	F	2	12375
Nqn	8	4	F	3	12393
Nqn	8	4	F	4	12518
Nqn	8	4	F	5	12344
Nqn	9	1	F	1	12167
Nqn	9	1	F	2	12184
Nqn	9	2	F	1	12429
Nqn	9	2	F	2	12488
Nqn	9	2	F	3	12172
Nqn	9	2	F	4	12103
Nqn	9	2	F	5	12148
Nqn	9	2	F	6	12273
Nqn	9	3	F	1	12497
Nqn	9	3	F	2	12262
Nqn	9	3	F	3	12425
Nqn	10	1	F	1	12474
Nqn	10	1	F	2	12435
Nqn	10	2	F	1	12507
Nqn	10	2	F	2	12402
Nqn	10	3	F	1	12392
Nqn	10	3	F	2	12588
Nqn	10	3	F	3	12241
Nqn	10	4	F	1	12417
Sbl	1	1	F	1	12257
Sbl	1	1	F	2	12398
Sbl	1	2	F	1	12299
Sbl	1	3	F	1	12313
Sbl	1	4	F	1	12350
Sbl	1	4	F	2	12297
Sbl	2	1	F	1	12676
Sbl	2	1	F	2	12632
Sbl	2	1	F	3	12548
Sbl	2	1	F	4	12676
Sbl	2	1	F	5	12343
Sbl	2	2	F	1	12355
Sbl	2	2	F	2	12253
Sbl	2	2	F	3	12667
Sbl	2	2	F	4	12348
Sbl	2	2	F	5	12437
Sbl	2	2	F	6	12363
Sbl	2	3	F	1	12380
Sbl	2	3	F	2	12467
Sbl	2	3	F	3	12479
Sbl	2	3	F	4	12174
Sbl	2	4	F	1	12272
Sbl	2	4	F	2	12492
Sbl	2	4	F	3	12260
Sbl	2	4	F	4	12453
Sbl	2	4	F	5	12458
Sbl	3	1	F	1	12507
Sbl	3	1	F	2	12340
Sbl	3	1	F	3	12324
Sbl	3	1	F	4	12543
Sbl	3	1	F	5	12404
Sbl	3	1	F	6	12399
Sbl	3	1	F	7	12698
Sbl	3	2	F	1	12181
Sbl	3	2	F	2	12545
Sbl	3	2	F	3	12280
Sbl	3	2	F	4	12749
Sbl	3	2	F	5	12443
Sbl	3	3	F	2	12398
Sbl	3	3	F	3	12466
Sbl	3	3	F	4	12480
Sbl	3	4	F	1	12287
Sbl	3	4	F	2	12644
Sbl	3	4	F	3	12644
Sbl	3	4	F	4	12477
Sbl	3	4	F	5	12267
Sbl	4	1	F	1	12332
Sbl	4	1	F	2	12363
Sbl	4	1	F	3	12354
Sbl	4	1	F	4	12216
Sbl	4	1	F	5	12283
Sbl	4	2	F	1	12200
Sbl	4	2	F	2	12216
Sbl	4	2	F	3	12280
Sbl	4	2	F	4	12202
Sbl	4	2	F	5	12383
Sbl	4	3	F	1	12486
Sbl	4	3	F	2	12488
Sbl	4	3	F	3	12360
Sbl	4	3	F	4	12383
Sbl	4	3	F	5	12230
Sbl	4	4	F	1	12031
Sbl	4	4	F	2	12674
Sbl	4	4	F	3	12148
Sbl	4	4	F	4	12373
Sbl	4	4	F	5	12177
Sbl	5	1	F	1	12429
Sbl	5	1	F	2	12279
Sbl	5	1	F	3	12622
Sbl	5	1	F	4	12378
Sbl	5	1	F	5	12634
Sbl	5	2	F	3	12402
Sbl	5	2	F	4	12231
Sbl	5	2	F	5	12468
Sbl	5	3	F	1	12615
Sbl	5	3	F	2	12416
Sbl	5	3	F	3	12631
Sbl	5	4	F	1	12220
Sbl	5	4	F	2	12135
Sbl	5	4	F	3	12395
Sbl	5	4	F	4	12576
Sbl	5	4	F	5	12356
Sbl	5	4	F	6	12263
Sbl	5	4	F	7	12333
Sbl	5	4	F	8	12347
Sbl	5	4	F	9	12317
Sbl	6	1	F	1	12344
Sbl	6	1	F	2	12415
Sbl	6	1	F	3	12239
Sbl	6	1	F	4	12457
Sbl	6	1	F	5	12498
Sbl	6	2	F	1	12429
Sbl	6	2	F	2	12372
Sbl	6	2	F	3	12257
Sbl	6	2	F	4	12411
Sbl	6	2	F	5	12421
Sbl	6	3	F	1	12370
Sbl	6	3	F	2	12278
Sbl	6	3	F	3	12535
Sbl	6	3	F	4	12332
Sbl	6	3	F	5	12392
Sbl	6	4	F	1	12308
Sbl	6	4	F	2	12257
Sbl	6	4	F	3	12323
Sbl	6	4	F	4	12384
Sbl	6	4	F	5	12404
Sbl	7	1	F	1	12352
Sbl	7	1	F	2	12514
Sbl	7	1	F	3	12428
Sbl	7	2	F	1	12442
Sbl	7	3	F	1	12317
Sbl	7	3	F	2	12509
Sbl	7	3	F	3	12383
Sbl	7	3	F	4	12345
Sbl	7	3	F	5	12466
Sbl	7	3	F	6	12383
Sbl	7	3	F	7	12336
Sbl	7	3	F	8	12231
Sbl	7	3	F	9	12259
Sbl	7	3	F	10	12385
Sbl	7	4	F	1	12385
Sbl	7	4	F	2	12266
Sbl	7	4	F	3	12416
Sbl	7	4	F	4	12157
Sbl	8	1	F	1	12178
Sbl	8	1	F	2	12390
Sbl	8	1	F	3	12122
Sbl	8	2	F	1	12136
Sbl	8	2	F	2	12282
Sbl	8	2	F	3	12582
Sbl	8	2	F	4	12369
Sbl	8	3	F	1	12328
Sbl	8	3	F	2	12380
Sbl	8	3	F	3	12217
Sbl	8	3	F	4	12357
Sbl	8	3	F	5	12270
Sbl	8	4	F	1	12356
Sbl	9	1	F	1	12684
Sbl	9	1	F	2	12539
Sbl	9	1	F	3	12539
Sbl	9	1	F	4	12574
Sbl	9	1	F	5	12578
Sbl	9	2	F	1	12586
Sbl	9	2	F	2	12727
Sbl	9	2	F	3	12503
Sbl	9	2	F	4	12534
Sbl	9	2	F	5	12554
Sbl	9	3	F	1	12445
Sbl	9	3	F	2	12562
Sbl	9	3	F	3	12479
Sbl	9	3	F	4	12770
Sbl	9	3	F	5	12607
Sbl	9	4	F	1	12445
Sbl	9	4	F	2	12549
Sbl	9	4	F	3	12595
Sbl	9	4	F	4	12635
Sbl	9	4	F	5	12581
Sj	1	1	F	1	12280
Sj	1	1	F	2	12479
Sj	1	1	F	3	12308
Sj	1	1	F	4	12217
Sj	1	1	F	5	12356
Sj	1	1	F	6	12275
Sj	1	2	F	1	12443
Sj	1	2	F	2	12328
Sj	1	2	F	3	12245
Sj	1	2	F	4	12374
Sj	1	2	F	5	12381
Sj	1	3	F	1	12428
Sj	1	3	F	2	12245
Sj	1	4	F	1	12299
Sj	1	4	F	2	12205
Sj	1	4	F	3	12521
Sj	1	4	F	4	12160
Sj	1	4	F	5	12322
Sj	1	4	F	6	12348
Sj	1	4	F	7	12486
Sj	2	1	F	1	12391
Sj	2	1	F	2	12402
Sj	2	1	F	3	12225
Sj	2	1	F	4	12214
Sj	2	1	F	5	12355
Sj	2	1	F	6	12407
Sj	2	1	F	7	12412
Sj	2	1	F	8	12388
Sj	2	2	F	1	12290
Sj	2	2	F	2	12430
Sj	2	3	F	1	12364
Sj	2	3	F	2	12485
Sj	2	3	F	3	12260
Sj	2	3	F	4	12419
Sj	2	3	F	5	12204
Sj	2	3	F	6	12152
Sj	2	3	F	7	12293
Sj	2	4	F	1	12438
Sj	2	4	F	2	12441
Sj	2	4	F	3	12421
Sj	2	4	F	4	12378
Sj	3	1	F	1	12158
Sj	3	1	F	2	12181
Sj	3	2	F	1	12389
Sj	3	2	F	2	12281
Sj	3	2	F	3	12320
Sj	3	2	F	4	12245
Sj	3	2	F	5	12253
Sj	3	2	F	6	12289
Sj	3	2	F	7	12274
Sj	3	3	F	1	12144
Sj	3	3	F	2	12345
Sj	3	3	F	3	12284
Sj	3	3	F	4	12221
Sj	3	3	F	5	12303
Sj	3	3	F	6	12276
Sj	3	4	F	1	12263
Sj	3	4	F	2	12247
Sj	3	4	F	3	12276
Sj	3	4	F	4	12251
Sj	3	4	F	5	12200
Sj	3	4	F	6	12082
Usp	1	1	F	1	12281
Usp	1	1	F	2	12422
Usp	1	1	F	3	12322
Usp	1	1	F	4	12396
Usp	1	1	F	5	12394
Usp	1	1	F	6	12361
Usp	1	2	F	1	12393
Usp	1	2	F	2	12399
Usp	1	2	F	3	12280
Usp	1	2	F	4	12218
Usp	1	2	F	5	12492
Usp	1	3	F	1	12323
Usp	1	3	F	2	12262
Usp	1	3	F	3	12294
Usp	1	3	F	4	12257
Usp	1	3	F	5	12308
Usp	1	4	F	1	12328
Usp	1	4	F	2	12272
Usp	1	4	F	3	12338
Usp	1	4	F	4	12366
Usp	2	2	F	1	12323
Usp	2	3	F	1	12312
Usp	2	3	F	2	12337
Usp	2	3	F	3	12298
Usp	2	3	F	4	12360
Usp	2	3	F	5	12330
Usp	2	3	F	6	12356
Usp	2	4	F	1	12197
Usp	2	4	F	2	12268
Usp	2	4	F	3	12171
Usp	2	4	F	4	12125
Usp	2	4	F	5	12396
Usp	2	4	F	6	12504
Usp	2	4	F	7	12172
Usp	2	4	F	8	12088
Usp	3	1	F	1	12092
Usp	3	1	F	2	12248
Usp	3	1	F	3	12284
Usp	3	1	F	4	12243
Usp	3	1	F	5	12453
Usp	3	1	F	6	12474
Usp	3	2	F	1	12250
Usp	3	2	F	2	12322
Usp	3	2	F	3	12170
Usp	3	2	F	4	12331
Usp	3	2	F	5	12207
Usp	3	3	F	1	12425
Usp	3	3	F	2	12390
Usp	3	3	F	3	12290
Usp	3	4	F	1	12501
Usp	3	4	F	2	12233
Usp	3	4	F	3	12516
Usp	3	4	F	4	12278
Usp	3	4	F	5	12387
Usp	3	4	F	6	12175
Usp	3	4	F	7	12375
Usp	3	4	F	8	12389
Usp	4	1	F	1	12275
Usp	4	1	F	2	12174
Usp	4	1	F	3	12222
Usp	4	1	F	4	12341
Usp	4	1	F	5	12510
Usp	4	2	F	1	12291
Usp	4	2	F	2	12394
Usp	4	2	F	3	12455
Usp	4	3	F	1	12137
Usp	4	3	F	2	12196
Usp	4	3	F	3	12339
Usp	4	3	F	4	12371
Usp	4	3	F	5	12431
Usp	4	3	F	6	12263
Usp	4	4	F	1	12212
Usp	4	4	F	2	12383
Usp	4	4	F	3	12292
Usp	4	4	F	4	12180
Usp	4	4	F	5	12224
Usp	4	4	F	6	12240
Usp	5	1	F	1	12444
Usp	5	1	F	2	12423
Usp	5	1	F	3	12267
Usp	5	1	F	4	12489
Usp	5	1	F	5	12217
Usp	5	1	F	6	12362
Usp	5	2	F	1	12433
Usp	5	2	F	2	12197
Usp	5	2	F	3	12474
Usp	5	2	F	4	12405
Usp	5	2	F	5	12357
Usp	5	2	F	6	12711
Usp	5	2	F	7	12417
Usp	5	3	F	1	12407
Usp	5	3	F	2	12411
Usp	5	3	F	3	12341
Usp	5	3	F	4	12271
Usp	5	3	F	5	12465
Usp	5	3	F	6	12356
Usp	5	4	F	1	12180
Usp	6	1	F	1	12350
Usp	6	2	F	1	12288
Usp	6	2	F	2	12389
Usp	6	2	F	3	12503
Usp	6	2	F	4	12424
Usp	6	2	F	5	12254
Usp	6	2	F	6	12239
Usp	6	3	F	1	12269
Usp	6	3	F	2	12299
Usp	6	3	F	3	12215
Usp	6	3	F	4	12246
Usp	6	3	F	5	12452
Usp	6	3	F	6	12431
Usp	6	4	F	1	12444
Usp	6	4	F	2	12305
Usp	6	4	F	3	12366
Usp	6	4	F	4	12110
Usp	6	4	F	5	12441
Usp	6	4	F	6	12447
Usp	6	4	F	7	12283
Bar	1	1	M	1	12338
Bar	1	1	M	2	12302
Bar	1	1	M	3	12334
Bar	1	1	M	4	12160
Bar	1	1	M	5	12410
Bar	1	2	M	1	12197
Bar	1	2	M	2	12429
Bar	1	2	M	3	12189
Bar	1	2	M	4	12310
Bar	1	2	M	5	12304
Bar	1	3	M	1	12198
Bar	1	3	M	2	12222
Bar	1	3	M	3	12346
Bar	1	3	M	4	12247
Bar	1	3	M	5	12198
Bar	1	4	M	1	12177
Bar	1	4	M	2	12521
Bar	1	4	M	3	12315
Bar	1	4	M	4	12168
Bar	1	4	M	5	12333
Bar	2	1	M	1	12260
Bar	2	1	M	2	12553
Bar	2	1	M	3	12425
Bar	2	1	M	4	12342
Bar	2	1	M	5	12176
Bar	2	2	M	1	12371
Bar	2	2	M	2	12411
Bar	2	2	M	3	12369
Bar	2	2	M	4	12303
Bar	2	2	M	5	12254
Bar	2	3	M	1	12228
Bar	2	3	M	2	12352
Bar	2	3	M	3	12097
Bar	2	3	M	4	12462
Bar	2	4	M	1	12333
Bar	2	4	M	2	12281
Bar	2	4	M	3	12243
Bar	2	4	M	4	12190
Bar	2	4	M	5	12187
Bar	2	4	M	6	12236
Bar	3	1	M	1	12264
Bar	3	1	M	2	12338
Bar	3	1	M	3	12245
Bar	3	1	M	4	12246
Bar	3	1	M	5	12308
Bar	3	2	M	1	12142
Bar	3	2	M	2	12193
Bar	3	2	M	3	12291
Bar	3	2	M	4	12326
Bar	3	2	M	5	12266
Bar	3	3	M	1	12309
Bar	3	3	M	2	12272
Bar	3	3	M	3	12207
Bar	3	3	M	4	12237
Bar	3	3	M	5	12311
Bar	3	4	M	1	12277
Bar	3	4	M	2	12166
Bar	3	4	M	3	12321
Bar	3	4	M	4	12267
Bar	3	4	M	5	12160
Bar	4	1	M	1	12324
Bar	4	2	M	1	12119
Bar	4	2	M	1	12213
Bar	4	2	M	2	12242
Bar	4	2	M	2	12290
Bar	4	2	M	3	12331
Bar	4	2	M	3	12289
Bar	4	2	M	4	12328
Bar	4	2	M	4	12169
Bar	4	2	M	5	12265
Bar	4	2	M	5	12293
Bar	4	2	M	6	11919
Bar	4	2	M	7	12219
Bar	4	2	M	8	12252
Bar	4	2	M	9	12295
Bar	4	3	M	1	12335
Bar	4	4	M	1	12311
Bar	4	4	M	2	12395
Bar	4	4	M	3	12621
Bar	4	4	M	4	12244
Chi	1	1	M	1	12227
Chi	1	1	M	2	12300
Chi	1	2	M	1	12335
Chi	1	2	M	2	12362
Chi	1	2	M	3	12411
Chi	1	2	M	4	12524
Chi	1	2	M	5	12349
Chi	1	3	M	1	12325
Chi	1	4	M	1	12472
Chi	1	4	M	2	12333
Chi	1	4	M	3	12388
Chi	1	4	M	4	12431
Chi	2	1	M	1	12128
Chi	2	1	M	2	12190
Chi	2	1	M	3	12047
Chi	2	1	M	4	12261
Chi	2	1	M	5	12112
Chi	2	1	M	6	12178
Chi	2	1	M	7	12241
Chi	2	2	M	1	12361
Chi	2	2	M	2	12185
Chi	2	3	M	1	12324
Chi	2	3	M	2	12403
Chi	2	3	M	3	12303
Chi	2	3	M	4	12130
Chi	2	3	M	5	12294
Chi	2	3	M	6	12236
Chi	2	4	M	2	12323
Chi	2	4	M	3	12246
Chi	2	4	M	4	12372
Chi	2	4	M	5	12243
Chi	2	4	M	6	12221
Chi	3	1	M	1	12503
Chi	3	1	M	2	12254
Chi	3	1	M	3	12585
Chi	3	1	M	4	12404
Chi	3	1	M	5	12308
Chi	3	1	M	6	12343
Chi	3	3	M	1	12363
Chi	3	3	M	2	12482
Chi	3	3	M	3	12594
Chi	3	3	M	4	12384
Chi	3	3	M	5	12552
Chi	3	3	M	6	12590
Chi	3	3	M	7	12503
Chi	3	4	M	1	12235
Chi	3	4	M	2	12521
Chi	3	4	M	3	12348
Chi	3	4	M	4	12332
Chi	3	4	M	5	12364
Chi	3	4	M	6	12534
Chi	3	4	M	7	12307
Chi	4	3	M	1	12292
Chi	4	4	M	1	12376
Chi	4	4	M	2	12285
Chi	5	1	M	1	12533
Chi	5	1	M	2	12315
Chi	5	1	M	3	12330
Chi	5	1	M	4	12350
Chi	5	1	M	5	12370
Chi	5	1	M	6	12289
Chi	5	1	M	7	12443
Chi	5	2	M	2	12602
Chi	5	2	M	3	12334
Chi	5	3	M	1	12319
Chi	5	3	M	2	12367
Chi	5	3	M	3	12384
Chi	5	3	M	4	12430
Chi	5	3	M	5	12410
Chi	5	3	M	6	12431
Chi	5	4	M	1	12445
Chi	5	4	M	2	12376
Chi	5	4	M	3	12491
Chi	5	4	M	4	12322
Chi	6	1	M	1	12520
Chi	6	1	M	2	12515
Chi	6	1	M	3	12565
Chi	6	1	M	4	12564
Chi	6	2	M	1	12492
Chi	6	2	M	2	12461
Chi	6	2	M	3	12496
Chi	6	2	M	4	12542
Chi	6	3	M	1	12539
Chi	6	3	M	2	12456
Chi	6	3	M	3	12402
Chi	6	3	M	4	12402
Chi	6	3	M	5	12327
Chi	6	3	M	6	12446
Chi	6	3	M	7	12574
Chi	6	3	M	8	12442
Chi	6	3	M	9	12440
Chi	6	3	M	10	12329
Chi	6	3	M	11	12428
Chi	6	3	M	12	12748
Chi	6	4	M	1	12462
Chi	6	4	M	2	12578
Chi	7	1	M	1	12405
Chi	7	1	M	2	12365
Chi	7	1	M	3	12357
Chi	7	1	M	4	12314
Chi	7	1	M	5	12240
Chi	7	2	M	1	12491
Chi	7	2	M	2	12355
Chi	7	2	M	3	12178
Chi	7	2	M	4	12341
Chi	7	2	M	5	12312
Chi	7	3	M	1	12332
Chi	7	3	M	2	12530
Chi	7	3	M	3	12374
Chi	7	3	M	4	12238
Chi	7	4	M	1	12293
Chi	7	4	M	2	12287
Chi	7	4	M	3	12340
Chi	7	4	M	4	12457
Chi	7	4	M	5	12311
Chi	7	4	M	6	12422
Chi	8	1	M	1	12202
Chi	8	1	M	2	12358
Chi	8	1	M	3	12384
Chi	8	1	M	4	12339
Chi	8	1	M	5	12237
Chi	8	2	M	1	12342
Chi	8	2	M	2	12249
Chi	8	2	M	3	12348
Chi	8	2	M	4	12340
Chi	8	2	M	5	12212
Chi	8	3	M	1	12227
Chi	8	3	M	2	12267
Chi	8	3	M	3	12242
Chi	8	3	M	4	12307
Chi	8	3	M	5	12430
Chi	8	4	M	1	12274
Chi	8	4	M	2	12308
Chi	8	4	M	3	12169
Chi	8	4	M	4	12271
Chi	8	4	M	5	12392
Chi	9	1	M	1	12518
Chi	9	1	M	2	12541
Chi	9	1	M	3	12390
Chi	9	1	M	4	12558
Chi	9	1	M	5	12308
Chi	9	2	M	1	12369
Chi	9	2	M	2	12346
Chi	9	2	M	3	12473
Chi	9	2	M	4	12345
Chi	9	3	M	1	12477
Chi	9	3	M	2	12513
Chi	9	3	M	3	12660
Chi	9	4	M	1	12380
Chi	10	1	M	1	12212
Chi	10	1	M	2	12383
Chi	10	1	M	3	12403
Chi	10	1	M	4	12312
Chi	10	1	M	5	12375
Chi	10	2	M	1	12344
Chi	10	2	M	2	12296
Chi	10	2	M	3	12490
Chi	10	2	M	4	12319
Chi	10	2	M	5	12240
Chi	10	2	M	6	12374
Chi	10	2	M	7	12299
Chi	10	3	M	1	12215
Chi	10	3	M	2	12017
Chi	10	3	M	3	12277
Chi	10	3	M	4	12303
Chi	10	3	M	5	12324
Chi	10	4	M	1	12377
Chi	10	4	M	2	12484
Chi	10	4	M	3	12214
Chi	11	1	M	1	12599
Chi	11	1	M	2	12638
Chi	11	1	M	3	12550
Chi	11	1	M	4	12588
Chi	11	1	M	5	12568
Chi	11	2	M	1	12494
Chi	11	2	M	2	12549
Chi	11	2	M	3	12462
Chi	11	2	M	4	12499
Chi	11	2	M	5	12502
Chi	11	3	M	1	12422
Chi	11	3	M	2	12505
Chi	11	3	M	3	12451
Chi	11	3	M	4	12520
Chi	11	3	M	5	12499
Chi	11	4	M	1	12347
Chi	11	4	M	2	12598
Chi	11	4	M	3	12580
Chi	11	4	M	4	12419
Chi	11	4	M	5	12405
Chi	12	3	M	1	12222
Chi	12	4	M	1	12221
Chi	13	1	M	1	12134
Chi	13	2	M	1	12471
Chi	13	2	M	2	12242
Chi	13	2	M	3	12208
Chi	13	2	M	4	12171
Chi	13	3	M	1	12338
Chi	13	3	M	2	12431
Chi	13	3	M	3	12130
Chi	13	3	M	4	12154
Chi	13	4	M	1	12155
Chi	13	4	M	2	12367
Chi	13	4	M	3	12399
Chi	13	4	M	4	12269
Güe	1	1	M	1	12173
Güe	1	3	M	1	12291
Güe	1	3	M	2	12359
Güe	1	3	M	3	12316
Güe	1	3	M	4	12420
Güe	1	3	M	5	12318
Güe	1	3	M	6	12347
Güe	1	3	M	7	12682
Güe	1	3	M	8	12557
Güe	1	4	M	1	12181
Güe	1	4	M	2	12284
Güe	1	4	M	3	12342
Güe	1	4	M	4	12338
Güe	1	4	M	5	12166
Güe	1	4	M	6	12364
Güe	1	4	M	7	12235
Güe	1	4	M	8	12375
Güe	2	1	M	1	12570
Güe	2	1	M	2	12367
Güe	2	1	M	3	12366
Güe	2	1	M	4	12303
Güe	2	1	M	5	12213
Güe	2	2	M	1	12453
Güe	2	3	M	1	12320
Güe	2	3	M	2	12472
Güe	2	3	M	3	12262
Güe	2	3	M	4	12171
Güe	2	3	M	5	12430
Güe	2	3	M	6	12258
Güe	2	3	M	7	12287
Güe	2	4	M	1	12390
Güe	2	4	M	2	12332
Güe	2	4	M	3	12511
Güe	2	4	M	4	12359
Güe	2	4	M	5	12311
Güe	2	4	M	6	12275
Güe	2	4	M	7	12289
Güe	3	1	M	1	12476
Güe	3	1	M	2	12231
Güe	3	1	M	3	12371
Güe	3	1	M	4	12387
Güe	3	1	M	5	12363
Güe	3	2	M	1	12171
Güe	3	2	M	2	12409
Güe	3	2	M	3	12261
Güe	3	2	M	4	12396
Güe	3	2	M	5	12283
Güe	3	3	M	1	12439
Güe	3	3	M	2	12485
Güe	3	3	M	3	12406
Güe	3	3	M	4	12365
Güe	3	3	M	5	12330
Güe	3	4	M	1	12472
Güe	3	4	M	2	12269
Güe	3	4	M	3	12328
Güe	3	4	M	4	12209
Güe	3	4	M	5	12127
Güe	4	1	M	1	12326
Güe	4	1	M	2	12238
Güe	4	1	M	3	12413
Güe	4	1	M	4	12198
Güe	4	1	M	5	12294
Güe	4	2	M	1	12354
Güe	4	2	M	2	12287
Güe	4	2	M	3	12370
Güe	4	2	M	4	12322
Güe	4	2	M	5	12299
Güe	4	3	M	1	12263
Güe	4	3	M	2	12243
Güe	4	3	M	3	12223
Güe	4	3	M	4	12270
Güe	4	3	M	5	12390
Güe	4	4	M	1	12294
Güe	4	4	M	2	12321
Güe	4	4	M	3	12227
Güe	4	4	M	4	12369
Güe	4	4	M	5	12477
Güe	5	1	M	1	12420
Güe	5	1	M	2	12225
Güe	5	1	M	3	12250
Güe	5	2	M	1	12431
Güe	5	2	M	2	12124
Güe	5	2	M	3	12465
Güe	5	2	M	4	12161
Güe	5	3	M	1	12288
Güe	5	3	M	2	12515
Güe	5	3	M	3	12456
Güe	5	3	M	4	12417
Güe	5	3	M	5	12251
Güe	5	3	M	6	12247
Güe	5	3	M	7	12195
Güe	5	3	M	8	12277
Güe	5	4	M	1	12424
Güe	6	1	M	1	12222
Güe	6	1	M	2	12331
Güe	6	1	M	3	12232
Güe	6	1	M	4	12172
Güe	6	1	M	5	12264
Güe	6	2	M	1	12366
Güe	6	2	M	2	12298
Güe	6	2	M	3	12280
Güe	6	2	M	4	12300
Güe	6	2	M	5	12383
Güe	6	3	M	1	12169
Güe	6	3	M	2	12314
Güe	6	3	M	3	12383
Güe	6	3	M	4	12279
Güe	6	3	M	5	12425
Güe	6	3	M	6	12247
Güe	6	4	M	1	12101
Güe	6	4	M	2	12206
Güe	6	4	M	3	12155
Güe	6	4	M	4	12297
Güe	7	1	M	1	12283
Güe	7	1	M	2	12413
Güe	7	1	M	3	12199
Güe	7	2	M	1	12197
Güe	7	2	M	2	12279
Güe	7	2	M	3	12226
Güe	7	2	M	4	12351
Güe	7	2	M	5	12350
Güe	7	3	M	1	12358
Güe	7	3	M	2	12313
Güe	7	3	M	3	12247
Güe	7	3	M	4	12076
Güe	7	3	M	5	12391
Güe	7	4	M	1	12322
Güe	7	4	M	2	12387
Güe	7	4	M	3	12280
Güe	7	4	M	4	12198
Güe	8	1	M	1	12413
Güe	8	1	M	2	12428
Güe	8	1	M	3	12328
Güe	8	1	M	4	12613
Güe	8	1	M	5	12493
Güe	8	2	M	1	12401
Güe	8	2	M	2	12386
Güe	8	2	M	3	12405
Güe	8	2	M	4	12426
Güe	8	2	M	5	12464
Güe	8	3	M	1	12393
Güe	8	3	M	2	12307
Güe	8	3	M	3	12508
Güe	8	3	M	4	12517
Güe	8	3	M	5	12413
Güe	8	4	M	1	12502
Güe	8	4	M	2	12448
Güe	8	4	M	3	12382
Güe	8	4	M	4	12421
Güe	8	4	M	5	12422
Güe	9	1	M	1	12357
Güe	9	1	M	2	12131
Güe	9	1	M	3	12300
Güe	9	1	M	4	12261
Güe	9	1	M	5	12353
Güe	9	2	M	1	12394
Güe	9	2	M	2	12282
Güe	9	2	M	3	12299
Güe	9	2	M	4	12411
Güe	9	2	M	5	12418
Güe	9	3	M	1	12158
Güe	9	3	M	2	12480
Güe	9	3	M	3	12156
Güe	9	3	M	4	12389
Güe	9	3	M	5	12359
Güe	9	4	M	1	12288
Güe	9	4	M	2	12477
Güe	9	4	M	3	12321
Güe	9	4	M	4	12394
Güe	9	4	M	5	12308
Güe	10	1	M	1	12309
Güe	10	1	M	2	12227
Güe	10	1	M	3	12264
Güe	10	1	M	4	12331
Güe	10	3	M	1	12541
Güe	10	3	M	2	12440
Güe	10	3	M	3	12411
Güe	10	4	M	1	12412
Güe	10	4	M	2	12158
Güe	10	4	M	3	12479
Güe	10	4	M	4	12334
Jach	1	1	M	1	12490
Jach	1	1	M	2	12495
Jach	1	1	M	3	12491
Jach	1	1	M	4	12452
Jach	1	1	M	5	12466
Jach	1	2	M	1	12509
Jach	1	2	M	2	12523
Jach	1	2	M	3	12519
Jach	1	2	M	4	12490
Jach	1	2	M	5	12517
Jach	1	3	M	1	12545
Jach	1	3	M	2	12418
Jach	1	3	M	3	12457
Jach	1	3	M	4	12513
Jach	1	4	M	1	12508
Jach	1	4	M	2	12357
Jach	1	4	M	3	12470
Jach	1	4	M	4	12400
Jach	1	4	M	5	12465
Jach	1	4	M	6	12480
Jach	2	1	M	1	12254
Jach	2	1	M	2	12465
Jach	2	1	M	3	12329
Jach	2	1	M	4	12326
Jach	2	1	M	5	12362
Jach	2	1	M	6	12296
Jach	2	1	M	7	12385
Jach	2	2	M	1	12312
Jach	2	2	M	2	12339
Jach	2	2	M	3	12278
Jach	2	2	M	4	12433
Jach	2	2	M	5	12072
Jach	2	2	M	6	12194
Jach	2	2	M	7	12448
Jach	2	3	M	1	12381
Jach	2	3	M	2	12326
Jach	2	3	M	3	12292
Jach	2	3	M	4	12295
Jach	2	3	M	5	12268
Jach	2	4	M	1	12334
Jach	3	1	M	1	12624
Jach	3	1	M	2	12343
Jach	3	1	M	3	12318
Jach	3	1	M	4	12468
Jach	3	1	M	5	12284
Jach	3	2	M	1	12508
Jach	3	3	M	1	12353
Jach	3	3	M	2	12232
Jach	3	3	M	3	12137
Jach	3	3	M	4	12328
Jach	3	3	M	5	12283
Jach	3	3	M	6	12530
Jach	3	3	M	7	12484
Jach	3	3	M	8	12223
Jach	3	3	M	9	12319
Jach	3	4	M	1	12304
Jach	3	4	M	2	12472
Jach	3	4	M	3	12435
Jach	3	4	M	4	12496
Jach	3	4	M	5	12341
Lav	1	1	M	1	12359
Lav	1	1	M	2	12374
Lav	1	1	M	3	12297
Lav	1	1	M	4	12435
Lav	1	1	M	5	12193
Lav	1	1	M	6	12259
Lav	1	2	M	1	12225
Lav	1	2	M	2	12230
Lav	1	2	M	3	12416
Lav	1	2	M	4	12302
Lav	1	2	M	5	12449
Lav	1	2	M	6	12310
Lav	1	2	M	7	12311
Lav	1	2	M	8	12445
Lav	1	2	M	9	12329
Lav	1	3	M	1	12302
Lav	1	4	M	1	12193
Lav	1	4	M	2	12368
Lav	1	4	M	3	12062
Lav	1	4	M	4	12255
Lav	2	1	M	1	12146
Lav	2	2	M	1	12263
Lav	2	2	M	2	12327
Lav	2	2	M	3	12296
Lav	2	2	M	4	12385
Lav	2	2	M	5	12635
Lav	2	2	M	6	12462
Lav	2	2	M	7	12395
Lav	2	2	M	8	12280
Lav	2	2	M	9	12341
Lav	2	2	M	10	12488
Lav	2	3	M	1	12242
Lav	2	3	M	2	12208
Lav	2	3	M	3	12237
Lav	2	3	M	4	12414
Lav	2	3	M	5	12302
Lav	2	4	M	1	12134
Lav	2	4	M	2	12199
Lav	3	1	M	1	12299
Lav	3	1	M	2	12058
Lav	3	1	M	3	12304
Lav	3	1	M	4	12264
Lav	3	1	M	5	12280
Lav	3	2	M	1	12425
Lav	3	2	M	2	12343
Lav	3	2	M	3	12507
Lav	3	2	M	4	12371
Lav	3	2	M	5	12497
Lav	3	3	M	1	12272
Lav	3	3	M	2	12200
Lav	3	3	M	3	12330
Lav	3	3	M	4	12335
Lav	3	3	M	5	12378
Lav	3	4	M	1	12211
Lav	3	4	M	2	12299
Lav	3	4	M	3	12283
Lav	3	4	M	4	12240
Lav	3	4	M	5	12178
Lav	4	1	M	1	12455
Lav	4	1	M	2	12398
Lav	4	1	M	3	12282
Lav	4	1	M	4	12346
Lav	4	2	M	1	12426
Lav	4	2	M	2	12304
Lav	4	2	M	3	12389
Lav	4	2	M	4	12415
Lav	4	2	M	5	12209
Lav	4	3	M	1	12546
Lav	4	3	M	2	12436
Lav	4	3	M	3	12148
Lav	4	3	M	4	12409
Lav	4	4	M	1	12505
Lav	5	1	M	1	12362
Lav	5	1	M	2	12309
Lav	5	1	M	3	12574
Lav	5	1	M	4	12387
Lav	5	1	M	5	12482
Lav	5	2	M	1	12444
Lav	5	2	M	2	12551
Lav	5	2	M	3	12492
Lav	5	2	M	4	12391
Lav	5	2	M	5	12544
Lav	5	3	M	1	12558
Lav	5	3	M	2	12313
Lav	5	3	M	3	12332
Lav	5	3	M	4	12396
Lav	5	3	M	5	12403
Lav	5	4	M	1	12428
Lav	5	4	M	2	12433
Lav	5	4	M	3	12485
Lav	5	4	M	4	12469
Lav	5	4	M	5	12434
Lav	6	1	M	1	12558
Lav	6	1	M	2	12441
Lav	6	1	M	3	12667
Lav	6	1	M	4	12327
Lav	6	2	M	1	12294
Lav	6	2	M	2	12433
Lav	6	4	M	1	12493
Lav	6	4	M	2	12259
Lav	6	4	M	3	12119
Lav	6	4	M	4	12408
Lav	7	1	M	1	12397
Lav	7	1	M	2	12145
Lav	7	1	M	3	12346
Lav	7	1	M	4	12317
Lav	7	1	M	5	12523
Lav	7	2	M	1	12164
Lav	7	2	M	2	12295
Lav	7	2	M	3	12421
Lav	7	2	M	4	12266
Lav	7	2	M	5	12351
Lav	7	3	M	1	12273
Lav	7	3	M	2	12405
Lav	7	3	M	3	12257
Lav	7	3	M	4	12137
Lav	7	3	M	5	12219
Lav	7	4	M	1	12322
Lav	7	4	M	2	12361
Lav	7	4	M	3	12359
Lav	7	4	M	4	12263
Lav	7	4	M	5	12330
Lav	8	1	M	1	12226
Lav	8	1	M	2	12368
Lav	8	1	M	3	12204
Lav	8	1	M	4	12300
Lav	8	1	M	5	12246
Lav	8	2	M	1	12105
Lav	8	2	M	2	12211
Lav	8	2	M	3	12238
Lav	8	2	M	4	12366
Lav	8	2	M	5	12018
Lav	8	3	M	1	12199
Lav	8	3	M	2	12260
Lav	8	3	M	3	12110
Lav	8	3	M	4	12170
Lav	8	3	M	5	12136
Lav	8	4	M	1	12195
Lav	8	4	M	2	12166
Lav	8	4	M	3	12073
Lav	8	4	M	4	12124
Lav	8	4	M	5	12347
Nqn	1	1	M	1	12408
Nqn	1	1	M	2	12404
Nqn	1	1	M	3	12434
Nqn	1	1	M	4	12501
Nqn	1	1	M	5	12478
Nqn	1	2	M	1	12270
Nqn	1	2	M	2	12625
Nqn	1	2	M	3	12359
Nqn	1	2	M	4	12556
Nqn	1	2	M	5	12418
Nqn	1	3	M	1	12471
Nqn	1	3	M	2	12475
Nqn	1	3	M	3	12494
Nqn	1	3	M	4	12567
Nqn	1	3	M	5	12556
Nqn	1	4	M	1	12502
Nqn	1	4	M	2	12480
Nqn	1	4	M	3	12420
Nqn	1	4	M	4	12291
Nqn	1	4	M	5	12423
Nqn	2	1	M	1	12395
Nqn	2	1	M	2	12213
Nqn	2	1	M	3	12359
Nqn	2	1	M	4	12170
Nqn	2	1	M	5	12443
Nqn	2	2	M	1	12422
Nqn	2	2	M	2	12289
Nqn	2	2	M	3	12453
Nqn	2	2	M	4	12374
Nqn	2	2	M	5	12556
Nqn	2	3	M	1	12319
Nqn	2	3	M	2	12380
Nqn	2	3	M	3	12417
Nqn	2	3	M	4	12445
Nqn	2	3	M	5	12321
Nqn	2	4	M	1	12151
Nqn	2	4	M	2	12299
Nqn	2	4	M	3	12419
Nqn	2	4	M	4	12530
Nqn	2	4	M	5	12255
Nqn	3	1	M	1	12510
Nqn	3	4	M	1	12456
Nqn	3	4	M	2	12338
Nqn	3	4	M	3	12209
Nqn	3	4	M	4	12439
Nqn	3	4	M	5	12283
Nqn	3	4	M	6	12251
Nqn	4	1	M	1	12265
Nqn	4	1	M	2	12324
Nqn	4	1	M	3	12422
Nqn	4	1	M	4	12206
Nqn	4	2	M	1	12403
Nqn	4	2	M	2	12328
Nqn	4	2	M	3	12166
Nqn	4	2	M	4	12142
Nqn	4	2	M	5	12364
Nqn	4	2	M	6	12298
Nqn	4	3	M	1	12271
Nqn	4	3	M	2	12216
Nqn	4	3	M	3	12156
Nqn	4	3	M	4	12480
Nqn	4	3	M	5	12343
Nqn	4	4	M	1	12230
Nqn	4	4	M	2	12257
Nqn	4	4	M	3	12149
Nqn	4	4	M	5	12308
Nqn	4	4	M	6	12369
Nqn	5	1	M	1	12372
Nqn	5	1	M	2	12404
Nqn	5	1	M	3	12503
Nqn	5	1	M	4	12392
Nqn	5	1	M	5	12398
Nqn	5	2	M	1	12570
Nqn	5	2	M	2	12422
Nqn	5	2	M	3	12407
Nqn	5	2	M	4	12269
Nqn	5	2	M	5	12298
Nqn	5	3	M	1	12377
Nqn	5	3	M	2	12487
Nqn	5	3	M	3	12484
Nqn	5	3	M	4	12302
Nqn	5	3	M	5	12455
Nqn	5	4	M	1	12394
Nqn	5	4	M	2	12345
Nqn	5	4	M	3	12324
Nqn	5	4	M	4	12570
Nqn	5	4	M	5	12390
Nqn	6	1	M	1	12351
Nqn	6	1	M	2	12278
Nqn	6	1	M	3	12556
Nqn	6	1	M	4	12309
Nqn	6	1	M	5	12299
Nqn	6	2	M	1	12301
Nqn	6	2	M	2	12435
Nqn	6	2	M	3	12358
Nqn	6	2	M	4	12325
Nqn	6	2	M	5	12208
Nqn	6	3	M	1	12301
Nqn	6	3	M	2	12182
Nqn	6	3	M	3	12362
Nqn	6	3	M	4	12232
Nqn	6	3	M	5	12221
Nqn	6	4	M	1	12183
Nqn	6	4	M	2	12419
Nqn	6	4	M	3	12309
Nqn	6	4	M	4	12236
Nqn	6	4	M	5	12396
Nqn	7	1	M	2	12361
Nqn	7	2	M	1	12395
Nqn	7	2	M	2	12428
Nqn	7	3	M	1	12381
Nqn	7	3	M	2	12452
Nqn	7	3	M	3	12253
Nqn	7	3	M	4	12567
Nqn	7	3	M	5	12498
Nqn	7	4	M	1	12483
Nqn	7	4	M	2	12401
Nqn	7	4	M	3	12550
Nqn	7	4	M	4	12366
Nqn	7	4	M	5	12518
Nqn	8	1	M	1	12388
Nqn	8	1	M	2	12162
Nqn	8	1	M	3	12162
Nqn	8	1	M	4	12258
Nqn	8	1	M	5	12228
Nqn	8	1	M	6	12488
Nqn	8	2	M	1	12364
Nqn	8	2	M	2	12347
Nqn	8	2	M	3	12363
Nqn	8	2	M	4	12365
Nqn	8	3	M	1	12258
Nqn	8	3	M	2	12209
Nqn	8	3	M	3	12174
Nqn	8	3	M	4	12250
Nqn	8	3	M	5	12297
Nqn	8	4	M	1	12291
Nqn	8	4	M	2	12138
Nqn	8	4	M	3	12312
Nqn	8	4	M	4	12296
Nqn	8	4	M	5	12178
Nqn	9	1	M	1	12216
Nqn	9	1	M	2	12370
Nqn	9	1	M	3	12462
Nqn	9	1	M	4	12330
Nqn	9	1	M	5	12724
Nqn	9	1	M	6	12348
Nqn	9	1	M	7	12413
Nqn	9	2	M	1	12321
Nqn	9	2	M	2	12520
Nqn	9	2	M	3	12298
Nqn	9	2	M	4	12370
Nqn	9	2	M	5	12398
Nqn	9	2	M	6	12566
Nqn	9	2	M	7	12295
Nqn	9	2	M	8	12378
Nqn	9	2	M	9	12314
Nqn	9	2	M	10	12477
Nqn	9	3	M	1	12382
Nqn	10	1	M	1	12557
Nqn	10	1	M	2	12235
Nqn	10	3	M	1	12540
Nqn	10	3	M	2	12417
Nqn	10	3	M	3	12430
[truncated: 335 more rows]
