# Supplementary material for: Natural Genetic Variation and Candidate Genes for Morphological Traits in Drosophila melanogaster
Source: PLoS One. 2016 Jul 26;11(7):e0160069. doi: 10.1371/journal.pone.0160069 (PMC4961385; doi:10.1371/journal.pone.0160069)
Supplement: S5 Appendix — Face width, head width and thorax length measurements corresponding to the studied individuals derived from the complementation tests performed for invected. (XLSX) [file pone.0160069.s005.xlsx]

## Sheet: invected
Sustitution line	Mutant line	Sex	Individual	FW	HW	TL
Chilecito 29	BG00846	F	1	145.96	273.22	309.09
Chilecito 29	BG00846	F	2	138.8	269.22	307.37
Chilecito 29	BG00846	F	3	141.65	267.07	297.36
Chilecito 29	BG00846	F	4	146.74	267.24	296.77
Chilecito 29	BG00846	F	5	144.84	269.02	292.14
Chilecito 29	BG00846	F	1	133.96	273.79	302.41
Chilecito 29	BG00846	F	2	139.95	270.83	311.58
Chilecito 29	BG00846	F	3	136.18	268.05	291.87
Chilecito 29	BG00846	F	1	150.7	274.13	290.8
Chilecito 29	BG00846	F	2	125.9	258.79	295.14
Chilecito 29	BG00846	F	3	146.66	270.08	302.2
Chilecito 29	BG00846	F	4	141.65	262.86	295.58
Chilecito 29	BG00846	F	5	141.65	267.86	307.15
Chilecito 29	BG00846	F	6	151.61	269.87	304.58
Chilecito 29	BG00846	F	7	145.91	272.33	302.42
Chilecito 29	BG00846	F	1	138.36	249.26	294.28
Chilecito 29	BG00846	F	2	133.15	260.58	301.76
Chilecito 29	BG00846	F	3	144.2	276.44	305.09
Chilecito 29	BG00846	F	4	146.39	280.74	308.29
Chilecito 29	BG00846	F	5	144.4	272.66	300.38
Chilecito 29	BG00846	F	6	144.42	270.68	299.93
Chilecito 29	BG00846	F	7	142.23	246.88	280.34
Chilecito 29	BG00846	F	8	141.4	256.02	300.67
Chilecito 29	BG00846	M	1	127.46	250.89	264.64
Chilecito 29	BG00846	M	2	129.08	241.96	259.72
Chilecito 29	BG00846	M	3	131.55	245.75	261.93
Chilecito 29	BG00846	M	4	125.32	260.11	275.05
Chilecito 29	BG00846	M	5	137.53	251.1	269.98
Chilecito 29	BG00846	M	1	132.52	244.27	264.88
Chilecito 29	BG00846	M	2	140.17	249.16	268.7
Chilecito 29	BG00846	M	3	122.26	234.01	248.87
Chilecito 29	BG00846	M	4	134.1	253	265.98
Chilecito 29	BG00846	M	1	126.56	254.17
Chilecito 29	BG00846	M	2	131.02	250	274.8
Chilecito 29	BG00846	M	3	132.1	251.38	274.56
Chilecito 29	BG00846	M	1	132.38	238.25	273.06
Chilecito 29	BG00846	M	2	125.1	245.93	254.26
Chilecito 29	BG00846	M	3	135.68	242.92	274.17
Chilecito 29	BG00846	M	4	136.75	233.42	261.27
Chilecito 29	BG00846	M	5	128.32	250.33	271.81
Chilecito 29	BG00846	M	6	129.62	229.53	259.38
Chilecito 29	BG00846	M	7	145.67	249.69	267.15
Chilecito 29	BG00846	M	8	135	251.08	267.81
Güemes 269	BG00846	F	1	144.9	287.47	321.82
Güemes 269	BG00846	F	2	142.84	258.37	277.61
Güemes 269	BG00846	F	3	146.78	263.73	292.49
Güemes 269	BG00846	F	4	148	275.05	294.39
Güemes 269	BG00846	F	5	137.75	271.5	289.55
Güemes 269	BG00846	F	1	122.32	251.56	277.14
Güemes 269	BG00846	F	2	138.76	253.71	280.92
Güemes 269	BG00846	F	3	143.18	266.33	282.39
Güemes 269	BG00846	F	4	142.87	261.01	299.79
Güemes 269	BG00846	F	1	142.95	271.6	297.58
Güemes 269	BG00846	F	2	137.93	267.38	294.68
Güemes 269	BG00846	F	3	145.67	276.38	308.2
Güemes 269	BG00846	F	4	127.53	257.23	281.81
Güemes 269	BG00846	F	5	132.85	278.43	318.29
Güemes 269	BG00846	F	6	126.7	267.31	274.02
Güemes 269	BG00846	F	1	146.99	279.16	310.6
Güemes 269	BG00846	F	2	144.17	271.31	294.91
Güemes 269	BG00846	F	3	143.61	281.63	306.87
Güemes 269	BG00846	F	4	140.13	282.12	296.11
Güemes 269	BG00846	F	5	148.08	272.12	305.01
Güemes 269	BG00846	M	1	127.94	245.35	265.01
Güemes 269	BG00846	M	2	107.2	243.96	276.22
Güemes 269	BG00846	M	3	120.27	251.13	259.83
Güemes 269	BG00846	M	4	117.2	245.02	262.29
Güemes 269	BG00846	M	5	136.69	259.36	275.61
Güemes 269	BG00846	M		130.14	256.02	271.28
Güemes 269	BG00846	M	1	134.09	243	263.23
Güemes 269	BG00846	M	3	133.7	257.38	266.1
Güemes 269	BG00846	M	4	126.02	252.05	265.69
Güemes 269	BG00846	M	1	128.86	262.09	269.52
Güemes 269	BG00846	M	2	126.14	249.02	270.28
Güemes 269	BG00846	M	3	119.33	255.22	267.26
Güemes 269	BG00846	M	4	125.69	245.88	266.09
Güemes 269	BG00846	M	5	115.95	252.72	277.32
Güemes 269	BG00846	M	6	131.67	240.35	257.86
Güemes 269	BG00846	M	1	131.47	255.89	257.2
Güemes 269	BG00846	M	2	121.02	257.05	273.8
Güemes 269	BG00846	M	3	116.62	253.14	273.22
Güemes 269	BG00846	M	4	127.48	253.39	269.85
Jáchal 5	BG00846	F	1	145.67	276.33	308.51
Jáchal 5	BG00846	F	2	148.73	269.54	304.8
Jáchal 5	BG00846	F	3	151.25	270.66	297.44
Jáchal 5	BG00846	F	4	145.24	276.4	308.59
Jáchal 5	BG00846	F	5	127.06	253.12	271.77
Jáchal 5	BG00846	F	1	147.22	271.83	297.88
Jáchal 5	BG00846	F	2	135.53	267.6	296.23
Jáchal 5	BG00846	F	3	154.03	264.01	297.52
Jáchal 5	BG00846	F	4	138.51	268.73	292.1
Jáchal 5	BG00846	F	5	151	262.94	305.1
Jáchal 5	BG00846	F	1	151.08	275.94	303.6
Jáchal 5	BG00846	F	2	151.91	268.15	277.85
Jáchal 5	BG00846	F	3	135.06	259.68	282.78
Jáchal 5	BG00846	F	4	143.89	267.8	292.32
Jáchal 5	BG00846	F	5	134.47	269.82	287.78
Jáchal 5	BG00846	F	1	148	270.39	306.76
Jáchal 5	BG00846	F	2	135.37	244.99	293.2
Jáchal 5	BG00846	F	3	132.46	262.49	300.34
Jáchal 5	BG00846	F	4	136.12	261.82	299.23
Jáchal 5	BG00846	F	5	144.31	266.36	294.31
Jáchal 5	BG00846	M	1	138.54	262.37	257.42
Jáchal 5	BG00846	M	2	141.29	253.34	279.73
Jáchal 5	BG00846	M	3	143.61	253.05	252.74
Jáchal 5	BG00846	M	4	134.24	260.29	262.34
Jáchal 5	BG00846	M	5	135.87	252.53	261.4
Jáchal 5	BG00846	M	1	123.17	252.23	254.95
Jáchal 5	BG00846	M	2	129.4	250.57	256.72
Jáchal 5	BG00846	M	3	119.04	243.59	246.27
Jáchal 5	BG00846	M	1	119.22	250.79	260.69
Jáchal 5	BG00846	M	2	120.34	255.7	257.95
Jáchal 5	BG00846	M	3	125.32	256.33	265.67
Jáchal 5	BG00846	M	4	115.73	236.72	260.41
Jáchal 5	BG00846	M	5	128.25	249.58	271.9
Jáchal 5	BG00846	M	6	112.51	240.74	261.08
Jáchal 5	BG00846	M	7	132.97	228.48	246.74
Jáchal 5	BG00846	M	8	133.12	249.23	253.24
Jáchal 5	BG00846	M	1	128.74	244.79	269.56
Jáchal 5	BG00846	M	2	119.42	243.85	251.28
Jáchal 5	BG00846	M	3	132.06	242.13	248.52
Jáchal 5	BG00846	M	4	142.05	258.65	270.93
Lavalle 12	BG00846	F	1	125.4	250.2	254.04
Lavalle 12	BG00846	F	2	143.69	260.93	283.29
Lavalle 12	BG00846	F	3			300.38
Lavalle 12	BG00846	F	4	139.09	259.51	314.06
Lavalle 12	BG00846	F	1	152.12	277.5	316.79
Lavalle 12	BG00846	F	2	139.09	276.01	299.64
Lavalle 12	BG00846	F	3	148.01	263	296
Lavalle 12	BG00846	F	4	142.13	272.81	292.43
Lavalle 12	BG00846	F	5	145	278.76	293.21
Lavalle 12	BG00846	F	6	144.4	271.45	282.88
Lavalle 12	BG00846	F	1	141.17	266.48	291.3
Lavalle 12	BG00846	F	2	144.06	271.46	292.04
Lavalle 12	BG00846	F	1	135.91	263.95	294.42
Lavalle 12	BG00846	F	2	161.11	260.73	316.65
Lavalle 12	BG00846	F	3	140.7	270.6	312.83
Lavalle 12	BG00846	F	4	143.75	268.13	300.51
Lavalle 12	BG00846	M	1	121.64	248.36	260.82
Lavalle 12	BG00846	M	2	126.57	252.45	264.17
Lavalle 12	BG00846	M	1	125.25	244.79	256.22
Lavalle 12	BG00846	M	2	132.77	247.88	261.24
Lavalle 12	BG00846	M	3	116.87	247.14	280.86
Lavalle 12	BG00846	M	4	121.61	244.95	268.73
Lavalle 12	BG00846	M	5	127.77	242.39	272.01
Lavalle 12	BG00846	M	1	123.91	249.1	262.88
Lavalle 12	BG00846	M	1	123.04	242.21	263.21
Lavalle 12	BG00846	M	2	126.38	244.5	271
Lavalle 12	BG00846	M	3	121.26	237.01	250.32
Lavalle 12	BG00846	M	4	121.4	247.12	270.15
Lavalle 12	BG00846	M	5	118.38	238.05	255
Lavalle 12	BG00846	M	6	128.81	253.55	264.43
Neuquén 58	BG00846	F	1	150.4	272.31	288.56
Neuquén 58	BG00846	F	1	144	271.03	303.73
Neuquén 58	BG00846	F	2	129.25	233.55	252.38
Neuquén 58	BG00846	F	3	144.03	267.61	301.94
Neuquén 58	BG00846	F	4	148.22	270.98	309.08
Neuquén 58	BG00846	F	5	145.62	266.6	287.56
Neuquén 58	BG00846	F	6	138.22	269.98	292.92
Neuquén 58	BG00846	F	7	148.38	270.77	297.06
Neuquén 58	BG00846	F	8	146.74	280.28	298.2
Neuquén 58	BG00846	F	1	146.82	264.32	300.5
Neuquén 58	BG00846	F	2	149	273.3	303.8
Neuquén 58	BG00846	F	3	145.45	269.48	297.17
Neuquén 58	BG00846	F	4	156.92	289.34	310.98
Neuquén 58	BG00846	F	5	137.3	251.05	287.47
Neuquén 58	BG00846	F	6	128.7	248.23	271.56
Neuquén 58	BG00846	F	7	121.41	255.38	301.66
Neuquén 58	BG00846	F	1	144.94	260.41	298.48
Neuquén 58	BG00846	F	2	143.76	243.73	298.78
Neuquén 58	BG00846	F	3	138.13	258.12	291.15
Neuquén 58	BG00846	M	1	125.1	221.02	234.16
Neuquén 58	BG00846	M	2	138.71	248.64	261.49
Neuquén 58	BG00846	M	3	131.05	246.22	259.62
Neuquén 58	BG00846	M	4	118.09	249.62	269.47
Neuquén 58	BG00846	M	1	119.71	247.73	262.84
Neuquén 58	BG00846	M	2	125.64	238.54	244.24
Neuquén 58	BG00846	M	3	135.42	247.19	253.57
Neuquén 58	BG00846	M	4	136.57	241.96	248.85
Neuquén 58	BG00846	M	5	129.12	255.02	261.02
Neuquén 58	BG00846	M	1	134.54	261.82	271.15
Neuquén 58	BG00846	M	2	138.44	256.04	269.62
Neuquén 58	BG00846	M	3	137.01	251.85	261.7
Neuquén 58	BG00846	M	4	130.36	251.1	260.86
Neuquén 58	BG00846	M	5	143.21	254.68	251.62
Neuquén 58	BG00846	M	6	139.43	250.8	260.89
Neuquén 58	BG00846	M	7	137.01	244.01	251.1
Neuquén 58	BG00846	M	8	123.17	232.33	267.86
Neuquén 58	BG00846	M	1	119.2	250.35	262.19
Neuquén 58	BG00846	M	2	141.55	253.43	265.55
Neuquén 58	BG00846	M	3	126.29	233	247.76
San Blas 29	BG00846	F	1	152.2	282.54	318.13
San Blas 29	BG00846	F	2	164.92	270.15	303.6
San Blas 29	BG00846	F	3	152.23	282.71	309.96
San Blas 29	BG00846	F	4	140.36	280.2	299.61
San Blas 29	BG00846	F	5	152.74	277.2	309.1
San Blas 29	BG00846	F	1	159.15	284	311.13
San Blas 29	BG00846	F	2	139.56	277.5	318.02
San Blas 29	BG00846	F	3	158.4	290.84	321.74
San Blas 29	BG00846	F	4	141.32	285.83	316.54
San Blas 29	BG00846	F	5	154.31	279.11	297.52
San Blas 29	BG00846	F	1	157.85	281.6	308.81
San Blas 29	BG00846	F	2	152.88	228.23	292.48
San Blas 29	BG00846	F	3	149.75	281.3	306.56
San Blas 29	BG00846	F	4	146.16	272.12	281.26
San Blas 29	BG00846	F	5	130.51	269.01	284.29
San Blas 29	BG00846	F	1	155	284.82	316.27
San Blas 29	BG00846	F	2	157.42	279.59	311.31
San Blas 29	BG00846	F	3	156.24	288.41	311.72
San Blas 29	BG00846	F	4	151.6	274.78	306.32
San Blas 29	BG00846	F	5	129.19	276.8	296.32
San Blas 29	BG00846	M	1	141.51	264.07	278.02
San Blas 29	BG00846	M	2	143.17	258.94	276.52
San Blas 29	BG00846	M	3	125.54	251.07	273.76
San Blas 29	BG00846	M	4	135.25	262.15	284.51
San Blas 29	BG00846	M	5	124.28	253.95	260.02
San Blas 29	BG00846	M	1	128.69	265.68	256.69
San Blas 29	BG00846	M	2	145.62	266.18	268.41
San Blas 29	BG00846	M	3	126.75	262.25	263.23
San Blas 29	BG00846	M	4	141.72	257.51	278.64
San Blas 29	BG00846	M	5	132.77	258.59	264.76
San Blas 29	BG00846	M	1	141.57	256.8	262.12
San Blas 29	BG00846	M	2	141.5	255.23	262.23
San Blas 29	BG00846	M	3	130.02	247.03	257.8
San Blas 29	BG00846	M	4	139.26	263.21	274.7
San Blas 29	BG00846	M	5	130.25	252.48	260.05
San Blas 29	BG00846	M	1	143.02	266.31	290.83
San Blas 29	BG00846	M	2	130.14	260.09	265.76
San Blas 29	BG00846	M	3	129	250.03	267.33
San Blas 29	BG00846	M	4	140.94	259.79	260.45
San Blas 29	BG00846	M	5	129.54	252.18	265.33
Chilecito 29	IsoB	F	1	147.09	270.07	311.21
Chilecito 29	IsoB	F	2	136.24	266.15	303.44
Chilecito 29	IsoB	F	3	141.42	268	301.23
Chilecito 29	IsoB	F	1	150.46	262.83	301.94
Chilecito 29	IsoB	F	2	145.26	268.17	297.63
Chilecito 29	IsoB	F	3	139.09	273.65	298.53
Chilecito 29	IsoB	F	4	154.39	276.42	290.24
Chilecito 29	IsoB	F	5	145.12	268.12	308.33
Chilecito 29	IsoB	F	6	158.11	271.05	308.6
Chilecito 29	IsoB	F	7	151.48	256.16	276.83
Chilecito 29	IsoB	F	1	148.39	275.66	302.34
Chilecito 29	IsoB	F	2	138.22	263.93	304.12
Chilecito 29	IsoB	F	3	151.08	266.99	289.46
Chilecito 29	IsoB	F	4	135.09	263.01	295.33
Chilecito 29	IsoB	F	5	138	261.3	278.26
Chilecito 29	IsoB	F	6	147.63	262.69	291.29
Chilecito 29	IsoB	F	1	163.17	276.13	303.82
Chilecito 29	IsoB	F	2	157.49	273.25	320.66
Chilecito 29	IsoB	F	3	147.92	267.37	299.08
Chilecito 29	IsoB	F	4	137.41	275.18	301.39
Chilecito 29	IsoB	M	1	134.4	248.07	274.19
Chilecito 29	IsoB	M	2	138.5	254.53	290.41
Chilecito 29	IsoB	M	3	131.5	260.43	284.4
Chilecito 29	IsoB	M	4	137.19	248.2	267.84
Chilecito 29	IsoB	M	1	128.36	254.47	271.45
Chilecito 29	IsoB	M	2	141.82	254.61	269.56
Chilecito 29	IsoB	M	3	125.24	256.86	264.2
Chilecito 29	IsoB	M	4	123.23	254.7	278.17
Chilecito 29	IsoB	M	1	126.4	245.81	259.38
Chilecito 29	IsoB	M	2	150.55	251.29	272.62
Chilecito 29	IsoB	M	3	146.87	266.69	290.93
Chilecito 29	IsoB	M	4	137.03	238.02	244.75
Chilecito 29	IsoB	M	5	141.44	246.43	258.02
Chilecito 29	IsoB	M	6	145.73	248.64	259.67
Chilecito 29	IsoB	M	1	141.68	265	282.8
Chilecito 29	IsoB	M	2	144.03	251.16	281.66
Chilecito 29	IsoB	M	3	139.52	258.7	278.1
Chilecito 29	IsoB	M	4	143.74	246.11	270.63
Güemes 269	IsoB	F	1	136.69	251.86	281.11
Güemes 269	IsoB	F	2	157.7	274.93	312.26
Güemes 269	IsoB	F	3	130.12	265.93	297.2
Güemes 269	IsoB	F	4	142.64	252.73	260.53
Güemes 269	IsoB	F	5	118.79	255.2	278.78
Güemes 269	IsoB	F	1	159.21	290.34	321.97
Güemes 269	IsoB	F	2	139.7	259.42	282.21
Güemes 269	IsoB	F	3	158.14	262.19	322.05
Güemes 269	IsoB	F	4	119.36	212.6	246.02
Güemes 269	IsoB	F	1	146.17	286.67	306.07
Güemes 269	IsoB	F	2	153.21	278.58	292.86
Güemes 269	IsoB	F	3	137.32	253.4	280.81
Güemes 269	IsoB	F	4	141.03	259.41	275.33
Güemes 269	IsoB	F	5	134.89	258.07	304.87
Güemes 269	IsoB	F	6	143.81	270.28	301.98
Güemes 269	IsoB	F	1	128.14	269.8	286.56
Güemes 269	IsoB	F	2	140	264.37	284.11
Güemes 269	IsoB	F	3	144.07	265.59	284.95
Güemes 269	IsoB	F	4	149.45	270.91	287.94
Güemes 269	IsoB	F	5	153.05	279.09	301.12
Güemes 269	IsoB	M	1	141.03	252.12	271.81
Güemes 269	IsoB	M	2	120.81	246.03	269.76
Güemes 269	IsoB	M	3	113.6	240.35	261.28
Güemes 269	IsoB	M	4	135.06	241.02	255.22
Güemes 269	IsoB	M	5	132.08	257.11	278.03
Güemes 269	IsoB	M	1	130.63	248.28	272.13
Güemes 269	IsoB	M	2	134.09	229.96	253.03
Güemes 269	IsoB	M	3	130.6	258.23	267.08
Güemes 269	IsoB	M	4	129	256.43	267.23
Güemes 269	IsoB	M	1	124.92	252.72	269.46
Güemes 269	IsoB	M	2	136.57	247.99	267.09
Güemes 269	IsoB	M	3	125.9	221.31	226.43
Güemes 269	IsoB	M	4	126.85	256.2	285.95
Güemes 269	IsoB	M	1	135.21	245.93	265.35
Güemes 269	IsoB	M	2	132.85	251.45	255.14
Güemes 269	IsoB	M	3	120	248.56	266.6
Güemes 269	IsoB	M	4	151.49	256.45	267.32
Güemes 269	IsoB	M	5	130.61	251.51	260.23
Güemes 269	IsoB	M	6	122.8	243.79	268.8
Güemes 269	IsoB	M	7	139.29	246.22	261.63
Jáchal 5	IsoB	F	1	152.27	266.42	322
Jáchal 5	IsoB	F	2	149.4	269.67	298.72
Jáchal 5	IsoB	F	3	143.59	268.08	300.84
Jáchal 5	IsoB	F	4	135.99	274.61	315.04
Jáchal 5	IsoB	F	5	125.78	252.79	283.21
Jáchal 5	IsoB	F	1	147.05	275.28	258.85
Jáchal 5	IsoB	F	2	139.27	279.61	312
Jáchal 5	IsoB	F	3	151.4	277.95	313.25
Jáchal 5	IsoB	F	4	140.94	275.07	303.99
Jáchal 5	IsoB	F	5	144.26	274.88	302.69
Jáchal 5	IsoB	F	1	150.22	279.87	308.78
Jáchal 5	IsoB	F	2	151.65	272.42	312.03
Jáchal 5	IsoB	F	3	150.4	275.73	295
Jáchal 5	IsoB	F	4	143.89	261.84	301.86
Jáchal 5	IsoB	F	5	152.31	282.93	298.8
Jáchal 5	IsoB	F	1	148.61	273.62	307.57
Jáchal 5	IsoB	F	2	118.53	270.65	296.82
Jáchal 5	IsoB	F	3	145.21	279.93	306.28
Jáchal 5	IsoB	F	4	151.65	277.22	300.67
Jáchal 5	IsoB	F	5	140.81	274.39	311.29
Jáchal 5	IsoB	M	1	141.61	252.98	273.19
Jáchal 5	IsoB	M	2	122.49	256.76	265.1
Jáchal 5	IsoB	M	3	139.95	257.5	268.05
Jáchal 5	IsoB	M	4	140.09	260.93	288.38
Jáchal 5	IsoB	M	5	142.2	268.29	292.56
Jáchal 5	IsoB	M	1	129.76	235.13	267.68
Jáchal 5	IsoB	M	2	136.95	252.25	272.36
Jáchal 5	IsoB	M	3	125.25	256.91	273.1
Jáchal 5	IsoB	M	4	138.58	262.29	265.11
Jáchal 5	IsoB	M	5	141.32	263.89	275.76
Jáchal 5	IsoB	M	1	133.82	258.04	286.92
Jáchal 5	IsoB	M	2	140.55	258.66	293.82
Jáchal 5	IsoB	M	3	131.76	250.45	285.05
Jáchal 5	IsoB	M	4	127.1	258.7	262.98
Jáchal 5	IsoB	M	5	143.59	256.44	287.36
Jáchal 5	IsoB	M	1	135.79	262.07	276.74
Jáchal 5	IsoB	M	2	134.83	263.96	283.45
Jáchal 5	IsoB	M	3	140.24	255.98	273.4
Jáchal 5	IsoB	M	4	141.87	262.77	288.2
Jáchal 5	IsoB	M	5	137.2	248.6	266.15
Lavalle 12	IsoB	F	1	141.66	277.19	293.83
Lavalle 12	IsoB	F	2	144.51	261.02	271.02
Lavalle 12	IsoB	F	3	121.33	260.65	296.92
Lavalle 12	IsoB	F	4	138.64	273.27	312.75
Lavalle 12	IsoB	F	5	134.71	269.46	300.06
Lavalle 12	IsoB	F	1	145.72	255.22	288.77
Lavalle 12	IsoB	F	2	134.38	251.21	284.4
Lavalle 12	IsoB	F	3	140.13	267.09	307.2
Lavalle 12	IsoB	F	4	140.42	279.87	318.15
Lavalle 12	IsoB	F	5	140.69	270.48	321.07
Lavalle 12	IsoB	F	6	135	255.13	276.55
Lavalle 12	IsoB	F	7	139.09	275.54	304.9
Lavalle 12	IsoB	F	1	136.19	271.59	304.92
Lavalle 12	IsoB	F	2	145.03	265	297.2
Lavalle 12	IsoB	F	3	144.94	278.6	303.76
Lavalle 12	IsoB	F	4	141.23	269.24	304.47
Lavalle 12	IsoB	F	5	142.24	274.19	296.52
Lavalle 12	IsoB	F	1	145.45	270.08	315.33
Lavalle 12	IsoB	F	2	138.42	259.14	290.5
Lavalle 12	IsoB	F	3	123	248.67	270.43
Lavalle 12	IsoB	M	1	131.88	253.51	269.15
Lavalle 12	IsoB	M	2	136.03	253.01	257.73
Lavalle 12	IsoB	M	3	124.48	220.51	234.87
Lavalle 12	IsoB	M	4	109.17	235.61	238.19
Lavalle 12	IsoB	M	1	131.85	255.36	265.66
Lavalle 12	IsoB	M	2	139	269.15	277.36
Lavalle 12	IsoB	M	3	134.85	263.54	273.53
Lavalle 12	IsoB	M	1	139.09	247.76	269.88
Lavalle 12	IsoB	M	1	136.36	251.19	269.24
Lavalle 12	IsoB	M	1	141.03	267.57	264.22
Lavalle 12	IsoB	M	2	136.95	249.61	273.64
Lavalle 12	IsoB	M	3	108.67	250.89	265.23
Lavalle 12	IsoB	M	4	129.84	258.91	273.47
Lavalle 12	IsoB	M	5	122.38	240.67	266.18
Lavalle 12	IsoB	M	6	131.53	250.06	273.64
Lavalle 12	IsoB	M	7	126.66	244.44	258.15
Lavalle 12	IsoB	M	8	133.41	250.2	260.82
Lavalle 12	IsoB	M	9	135.8	250.6	261.96
Lavalle 12	IsoB	M	1	116.69	240.57	252.56
Lavalle 12	IsoB	M	2	118	245.02	249.23
Lavalle 12	IsoB	M	3	129.54	258.81	293.04
Lavalle 12	IsoB	M	4	138.09	253.44	266.25
Neuquén 58	IsoB	F	1	150.71	289.43	313.65
Neuquén 58	IsoB	F	2	150.08	278.82	310.74
Neuquén 58	IsoB	F	3	141.17	278.82	304.24
Neuquén 58	IsoB	F	4	141.01	280.49	301.26
Neuquén 58	IsoB	F	5	152	275.12	315.83
Neuquén 58	IsoB	F	1	151.33	273.72	299.34
Neuquén 58	IsoB	F	2	132.42	263.86	330.22
Neuquén 58	IsoB	F	3	140.04	275.98	304.14
Neuquén 58	IsoB	F	4	139.52	262.92	287.41
Neuquén 58	IsoB	F	5	129.87	275.05	290.52
Neuquén 58	IsoB	F	1	145.78	271.01	305.85
Neuquén 58	IsoB	F	2	158.26	289.5	314.88
Neuquén 58	IsoB	F	3	155.66	281.26	322.91
Neuquén 58	IsoB	F	4	149.68	281.23	322.19
Neuquén 58	IsoB	F	5	149.25	272.81	303.64
Neuquén 58	IsoB	F	1	151.45	281.68	305.59
Neuquén 58	IsoB	F	2	158.38	281.37	323.37
Neuquén 58	IsoB	F	3	145.1	286.02	298.97
Neuquén 58	IsoB	F	4	147.5	270.41	310.65
Neuquén 58	IsoB	F	5	150.27	286.3	313.08
Neuquén 58	IsoB	M	1	140.92	250.8	272.39
Neuquén 58	IsoB	M	2	134.62	242.32	261.62
Neuquén 58	IsoB	M	3	141.2	264.61	268.08
Neuquén 58	IsoB	M	4	134.54	269.67	264.07
Neuquén 58	IsoB	M	5	136.4	279.34	293.1
Neuquén 58	IsoB	M	1	139.13	257.15	273.42
Neuquén 58	IsoB	M	2	144.4	262.62	284.74
Neuquén 58	IsoB	M	3	122.43	251.72	268.81
Neuquén 58	IsoB	M	4	137.61	241.01	254
Neuquén 58	IsoB	M	5	138.68	265.8	300.4
Neuquén 58	IsoB	M	6	125.2	245.6	269.07
Neuquén 58	IsoB	M	1	139.86	259.13	283
Neuquén 58	IsoB	M	2	141.44	261.22	284.62
Neuquén 58	IsoB	M	3	135.8	261.81	283.47
Neuquén 58	IsoB	M	4	137.09	258.7	268.74
Neuquén 58	IsoB	M	5	137.19	264.2	273.19
Neuquén 58	IsoB	M	1	148.01	262	305.25
Neuquén 58	IsoB	M	2	136	261.28	271.11
Neuquén 58	IsoB	M	3	133.93	253.95	263.77
Neuquén 58	IsoB	M	4	141.89	265.35	274.59
Neuquén 58	IsoB	M	5	144.25	265.75	295.72
San Blas 29	IsoB	F	1	159.3	288.14	312.74
San Blas 29	IsoB	F	2	136.62	276.13	316.86
San Blas 29	IsoB	F	3	154.01	276.63	291.93
San Blas 29	IsoB	F	4	134.54	275.22	305.63
San Blas 29	IsoB	F	5	153.39	287.79	330.76
San Blas 29	IsoB	F	1	145.43	268.13	312.7
San Blas 29	IsoB	F	2	146.29	274.05	307.95
San Blas 29	IsoB	F	3	147.41	278.06	291.36
San Blas 29	IsoB	F	4	138.03	272.52	319.58
San Blas 29	IsoB	F	5	153.06	281.71	297.2
San Blas 29	IsoB	F	1	156.44	289.85	327.83
San Blas 29	IsoB	F	2	132.31	273.22	298.57
San Blas 29	IsoB	F	3	151.46	273.51	290.26
San Blas 29	IsoB	F	4	146.11	279.43	306.34
San Blas 29	IsoB	F	5	152.16	284.57	299.11
San Blas 29	IsoB	F	1	152.49	285.58	301.88
San Blas 29	IsoB	F	2	147.17	273.41	305.37
San Blas 29	IsoB	F	3	142.27	277.32	295
San Blas 29	IsoB	F	4	161.24	279.87	302.32
San Blas 29	IsoB	F	5	150.75	278.1	301.9
San Blas 29	IsoB	M	1	127.95	229.83	239.12
San Blas 29	IsoB	M	2	148.98	259.33	270.69
San Blas 29	IsoB	M	3	147.9	260.43	275.57
San Blas 29	IsoB	M	4	126.65	255.93	254.88
San Blas 29	IsoB	M	5	140.23	252.2	245.46
San Blas 29	IsoB	M	1	148.08	255.16	269.95
San Blas 29	IsoB	M	2	145.25	259.59	271.92
San Blas 29	IsoB	M	3	152.12	256.6	275.64
San Blas 29	IsoB	M	4	126.65	257.61	275.97
San Blas 29	IsoB	M	5	126.1	232.05	236.23
San Blas 29	IsoB	M	1	147.12	266.27	272.97
San Blas 29	IsoB	M	2	134.83	264.61	286.5
San Blas 29	IsoB	M	3	133.78	267.03	282.68
San Blas 29	IsoB	M	4	131.05	262.77	279.86
San Blas 29	IsoB	M	5	137.61	256.84	263.3
San Blas 29	IsoB	M	1	130.21	253.21	276.24
San Blas 29	IsoB	M	2	142.43	257.5	271.69
San Blas 29	IsoB	M	3	143.03	257.53	269.31
San Blas 29	IsoB	M	4	132.92	261.37	276.66
San Blas 29	IsoB	M	5	143.69	255.27	273.63
