# Supplementary material for: Natural Genetic Variation and Candidate Genes for Morphological Traits in Drosophila melanogaster
Source: PLoS One. 2016 Jul 26;11(7):e0160069. doi: 10.1371/journal.pone.0160069 (PMC4961385; doi:10.1371/journal.pone.0160069)
Supplement: S7 Appendix — Face width, head width and thorax length measurements corresponding to the studied individuals derived from the complementation tests performed for Fasciclin 3. (XLSX) [file pone.0160069.s007.xlsx]

## Sheet: Fasciclin 3
Sustitution line	Mutant line	Sex	Individual	FW	HW	TL
Chilecito 29	BG02023	F	1	135.25	268.21	296.35
Chilecito 29	BG02023	F	2	136.82	267.44	299.71
Chilecito 29	BG02023	F	3	141.82	269.43	315.04
Chilecito 29	BG02023	F	4	139.84	270.12	319.41
Chilecito 29	BG02023	F	5	137.97	255.27	282.71
Chilecito 29	BG02023	F	1	148.77	268.89	295.06
Chilecito 29	BG02023	F	2	137.3	255.27	269.7
Chilecito 29	BG02023	F	3	136.06	269.71	303.08
Chilecito 29	BG02023	F	4	150	248.94	297.24
Chilecito 29	BG02023	F	5	126.02	265.12	291.29
Chilecito 29	BG02023	F	1	141.32	268.54	298.33
Chilecito 29	BG02023	F	2	136.69	249.6	265.05
Chilecito 29	BG02023	F	3	132.44	269.25	301.04
Chilecito 29	BG02023	F	4	144.31	269.65	299.83
Chilecito 29	BG02023	F	5	148.55	269	303.04
Chilecito 29	BG02023	F	1	146.97	263.7	309.05
Chilecito 29	BG02023	F	2	144.56	280.44	320.26
Chilecito 29	BG02023	F	3	140.46	268.79	294.15
Chilecito 29	BG02023	F	4	143.35	272.59	310.64
Chilecito 29	BG02023	F	5	138.75	272.87	309.25
Chilecito 29	BG02023	M	1	124.06	242.39	255.44
Chilecito 29	BG02023	M	2	126.51	252.86	270.57
Chilecito 29	BG02023	M	3	116.81	231.28	237.51
Chilecito 29	BG02023	M	1	141.23	249.29	258.27
Chilecito 29	BG02023	M	2	124.02	256.84	263.37
Chilecito 29	BG02023	M	3	135.07	260.02	285.38
Chilecito 29	BG02023	M	4	130.8	254.72	265.67
Chilecito 29	BG02023	M	1	135.24	252.34	266.67
Chilecito 29	BG02023	M	2	136.47	248.77	265.17
Chilecito 29	BG02023	M	3	149.4	255.82	271.66
Chilecito 29	BG02023	M	4	141.5	256.46	273.79
Chilecito 29	BG02023	M	5	136.24	256.33	284.09
Chilecito 29	BG02023	M	1	125.87	251.07	269
Chilecito 29	BG02023	M	2	141.09	265.14	279.22
Chilecito 29	BG02023	M	3	126.92	254.02	276.03
Güemes 269	BG02023	F	1	144.01	251.45	266.6
Güemes 269	BG02023	F	2	133.03	257	286.9
Güemes 269	BG02023	F	3	127.62	261.34	287.92
Güemes 269	BG02023	F	4	147.26	254.69	278.63
Güemes 269	BG02023	F	1	142	253.01	297.38
Güemes 269	BG02023	F	2	142.79	263.21	278.47
Güemes 269	BG02023	F	3	145.5	269.63	293.82
Güemes 269	BG02023	F	4	142.94	263.11	290.51
Güemes 269	BG02023	F	5	136.03	274.18	309.89
Güemes 269	BG02023	F	6	153.06	259.03	284.68
Güemes 269	BG02023	F	1	140.03	257.03	267.9
Güemes 269	BG02023	F	2	151.21	275.66	314.49
Güemes 269	BG02023	F	3	141.9	260.5	276.02
Güemes 269	BG02023	F	4	127.25	258.7	291.95
Güemes 269	BG02023	F	1	169.81	276.48	303.28
Güemes 269	BG02023	F	2	154.18	273	295.08
Güemes 269	BG02023	F	3	134.01	267.01	317.41
Güemes 269	BG02023	F	4	150.42	267.23	280.48
Güemes 269	BG02023	F	5	147.09	285.59	320.76
Güemes 269	BG02023	F	6	141.68	252.68	245.07
Güemes 269	BG02023	M	1	138.61	252.79	261.77
Güemes 269	BG02023	M	2	135.3	253.14	269.36
Güemes 269	BG02023	M	1	126.25	263.37	284.19
Güemes 269	BG02023	M	2	140.24	255.07	278.51
Güemes 269	BG02023	M	3	132.41	241.01	272.36
Güemes 269	BG02023	M	4	138.8	260.29	277.33
Güemes 269	BG02023	M	1	128.89	253.03	267.92
Güemes 269	BG02023	M	2	120.92	245.37	264.32
Güemes 269	BG02023	M	1	149.09	284.02	278.46
Güemes 269	BG02023	M	2	138.36	257.03	267.61
Güemes 269	BG02023	M	3	131.75	234.62	245.61
Güemes 269	BG02023	M	4	155.42	287.64	289.75
Güemes 269	BG02023	M	5	139.18	255.52	272.28
Güemes 269	BG02023	M	6	134.62	281.3	297.01
Güemes 269	BG02023	M	7	128.84	229.8	233.93
Güemes 269	BG02023	M	8	143.89	275.61	276.8
Jáchal 5	BG02023	F	1	131.14	260.23	288.05
Jáchal 5	BG02023	F	2	134.03	259.89	301.92
Jáchal 5	BG02023	F	1	133.12	277.62	320.06
Jáchal 5	BG02023	F	2	140.73	277.65	307.42
Jáchal 5	BG02023	F	3	133.7	271.77	308.02
Jáchal 5	BG02023	F	4	147.51	276.56	278.92
Jáchal 5	BG02023	F	5	129.87	279.33	321.17
Jáchal 5	BG02023	F	6	149.21	269.52	310.59
Jáchal 5	BG02023	F	7	140.98	266.19	308.56
Jáchal 5	BG02023	F	1	142.64	273.12	298.21
Jáchal 5	BG02023	F	2	148.06	276.13	292.05
Jáchal 5	BG02023	F	3	150.23	291.04	293.22
Jáchal 5	BG02023	F	4	136.82	271.02	284.86
Jáchal 5	BG02023	F	5	140.19	253.03	295.85
Jáchal 5	BG02023	F	6	148.38	253.99	302.11
Jáchal 5	BG02023	F	1	141.35	269.31	284.96
Jáchal 5	BG02023	F	2	136.24	268.48	297.42
Jáchal 5	BG02023	F	3	135.99	262.96	285.44
Jáchal 5	BG02023	F	4	129	265.28	292.32
Jáchal 5	BG02023	F	5	141.74	264.12	299.28
Jáchal 5	BG02023	M	1	127.88	251.75	254.17
Jáchal 5	BG02023	M	2	138.68	252.62	268.76
Jáchal 5	BG02023	M	3	129.06	243.01	251.37
Jáchal 5	BG02023	M	4	124.04	248.96	262.47
Jáchal 5	BG02023	M	5	137.3	257.56	267.92
Jáchal 5	BG02023	M	6	136.01	239.01	276.35
Jáchal 5	BG02023	M	1	139.06	259.67	263.23
Jáchal 5	BG02023	M	2	132.98	241.57	255.34
Jáchal 5	BG02023	M	3	135.79	254.56	245.09
Jáchal 5	BG02023	M	4	141.03	253.1	278
Jáchal 5	BG02023	M	5	138	252.58	278.49
Jáchal 5	BG02023	M	1	141.16	249.56	280.93
Jáchal 5	BG02023	M	2	135.83	261.77	271.67
Jáchal 5	BG02023	M	3	143.13	246.27	253.41
Jáchal 5	BG02023	M	4	132.83	233.32	249.36
Jáchal 5	BG02023	M	5	141.41	243.67	260.19
Jáchal 5	BG02023	M	1	138.09	253.1	257.84
Jáchal 5	BG02023	M	2	143.21	266.91	275.23
Jáchal 5	BG02023	M	3	134.08	261.48	256.83
Jáchal 5	BG02023	M	4	143.03	259.51	262.79
Lavalle 12	BG02023	F	1	146.51	272.42	275.05
Lavalle 12	BG02023	F	2	141.01	273.24	306.12
Lavalle 12	BG02023	F	3	146.67	269.6	306.96
Lavalle 12	BG02023	F	4	141.66	277.35	310.88
Lavalle 12	BG02023	F	1	139.09	271.09	293.78
Lavalle 12	BG02023	F	2	132.67	278.88	312.84
Lavalle 12	BG02023	F	3	149.38	278.89	307.83
Lavalle 12	BG02023	F	4	146.99	275.61	311.62
Lavalle 12	BG02023	F	5	139.34	269.43	281.85
Lavalle 12	BG02023	F	1	146.28	282.64	305
Lavalle 12	BG02023	F	2	146.01	275.44	302.48
Lavalle 12	BG02023	F	3	145.44	273.79	316.72
Lavalle 12	BG02023	F	4	138.92	267.88	330.95
Lavalle 12	BG02023	F	1	145.11	258.5	289.08
Lavalle 12	BG02023	F	2	153.81	274.61	300.93
Lavalle 12	BG02023	F	3	143.54	270.9	287.12
Lavalle 12	BG02023	F	4	154.57	275.91	302.17
Lavalle 12	BG02023	F	5	143.39	262.68	287.39
Lavalle 12	BG02023	F	6	149.7	258.44	279.52
Lavalle 12	BG02023	F	7	146.29	281.49	320.74
Lavalle 12	BG02023	M	1	115.16	252.87	276.15
Lavalle 12	BG02023	M	2	132.01	247.75	258.44
Lavalle 12	BG02023	M	3	127.13	258.38	267.68
Lavalle 12	BG02023	M	4	128.16	247.99	256.85
Lavalle 12	BG02023	M	5	126.7	266.53	265.32
Lavalle 12	BG02023	M	6	136.78	264.27	277.91
Lavalle 12	BG02023	M	1	134.61	248.24	262.83
Lavalle 12	BG02023	M	2	130.25	259.14	271.53
Lavalle 12	BG02023	M	3	126.19	260.51	275.8
Lavalle 12	BG02023	M	4	138.44	276.52	286.81
Lavalle 12	BG02023	M	5	135.71	264.39	274.69
Lavalle 12	BG02023	M	1	145.25	260.3	268.53
Lavalle 12	BG02023	M	2	141.35	253.22	269.12
Lavalle 12	BG02023	M	3	126.92	254.91	280.08
Lavalle 12	BG02023	M	4	128.63	253.53	262.09
Lavalle 12	BG02023	M	1	125.5	255.38	268.5
Lavalle 12	BG02023	M	2	127.1	254.56	263.53
Lavalle 12	BG02023	M	3	135.6	256.2	272.15
Lavalle 12	BG02023	M	4	142.76	249.78	272.81
Lavalle 12	BG02023	M	5	123.33	243.21	261.61
Neuquén 58	BG02023	F	1	132.4	258.79	296.44
Neuquén 58	BG02023	F	2	151.05	276.31	278.93
Neuquén 58	BG02023	F	3	150.1	279.42	286.92
Neuquén 58	BG02023	F	4	136.46	280.41	303.64
Neuquén 58	BG02023	F	5	138.41	236.6	271.91
Neuquén 58	BG02023	F	1	147.14	259.42	285.62
Neuquén 58	BG02023	F	2	150.66	276.01	301
Neuquén 58	BG02023	F	3	133.45	260.02	277.6
Neuquén 58	BG02023	F	4	131.49	254.89	259.25
Neuquén 58	BG02023	F	5	139.65	270.23	309.67
Neuquén 58	BG02023	F	1	145.99	268.78	303.46
Neuquén 58	BG02023	F	2	143.12	274.75	307.66
Neuquén 58	BG02023	F	3	146.03	269.07	281.64
Neuquén 58	BG02023	F	4	155.03	283.01	310.96
Neuquén 58	BG02023	F	5	147	270.01	299.27
Neuquén 58	BG02023	F	1	147.3	280.68	320.98
Neuquén 58	BG02023	F	2	149.4	276.42	301.82
Neuquén 58	BG02023	F	3	147.08	271.66	282.64
Neuquén 58	BG02023	F	4	146.11	275.94	289.52
Neuquén 58	BG02023	F	5	148	278.09	290
Neuquén 58	BG02023	M	1	144.68	262.92	280.04
Neuquén 58	BG02023	M	2	127.64	255.2	277.84
Neuquén 58	BG02023	M	3	138	253	253.16
Neuquén 58	BG02023	M	4	138.29	255.34	254.03
Neuquén 58	BG02023	M	5	130.11	234.08	265.93
Neuquén 58	BG02023	M	1	112.2	244.71	248.21
Neuquén 58	BG02023	M	2	144.42	260.62	264.37
Neuquén 58	BG02023	M	3	133.45	249.84	254.44
Neuquén 58	BG02023	M	4	142.05	258.82	271.96
Neuquén 58	BG02023	M	5	138.72	253.4	264.61
Neuquén 58	BG02023	M	1	141.82	262.07	277.33
Neuquén 58	BG02023	M	2	142.7	266.03	265.05
Neuquén 58	BG02023	M	3	128.32	257.86	249.48
Neuquén 58	BG02023	M	4	142.95	260.22	253.34
Neuquén 58	BG02023	M	5	140.69	266.36	269.7
Neuquén 58	BG02023	M	1	142.23	276.22	279.72
Neuquén 58	BG02023	M	2	138.95	267.23	283.56
Neuquén 58	BG02023	M	3	128.84	265.96	268.51
Neuquén 58	BG02023	M	4	129.02	235.47	261.4
Neuquén 58	BG02023	M	5	140.22	262.09	286.78
San Blas 29	BG02023	F	1	143.18	277.35	313.25
San Blas 29	BG02023	F	2	149.56	273.54	288.73
San Blas 29	BG02023	F	3	135.67	272.69	289.01
San Blas 29	BG02023	F	4	139.06	262.82	286.39
San Blas 29	BG02023	F	5	146.75	273.31	298.69
San Blas 29	BG02023	F	1	143.54	270.25	283.73
San Blas 29	BG02023	F	2	145.26	274.99	288.67
San Blas 29	BG02023	F	3	143.66	269.53	278.35
San Blas 29	BG02023	F	4	148.64	270.13	302.4
San Blas 29	BG02023	F	5	138.11	259.56	277.35
San Blas 29	BG02023	F	1	134.65	278.37	306.91
San Blas 29	BG02023	F	1	142.76	249.57	263.59
San Blas 29	BG02023	F	2	149.75	276.8	303.32
San Blas 29	BG02023	F	3	137.61	272.48	314.08
San Blas 29	BG02023	F	4	152.05	272.02	294.09
San Blas 29	BG02023	F	5	146.54	272.86	294.33
San Blas 29	BG02023	F	6	149.8	286.26	301.53
San Blas 29	BG02023	F	7	128.1	260.05	269.79
San Blas 29	BG02023	F	8	152.97	274.39	280.77
San Blas 29	BG02023	F	9	133.82	270.22	299.01
San Blas 29	BG02023	M	1	114.95	248.65	268.73
San Blas 29	BG02023	M	2	137.19	256.68	287.68
San Blas 29	BG02023	M	3	127.48	258.54	255.2
San Blas 29	BG02023	M	4	145.72	265.34	271.49
San Blas 29	BG02023	M	5	119.04	248	264.59
San Blas 29	BG02023	M	1	145.5	250.06	280.49
San Blas 29	BG02023	M	2	144.37	258.72	264.64
San Blas 29	BG02023	M	3	142.23	241.75	273.5
San Blas 29	BG02023	M	4	136.52	261.27	271.68
San Blas 29	BG02023	M	5	137.13	237.76	272.64
San Blas 29	BG02023	M	6	133.24	263.73	271.77
San Blas 29	BG02023	M	1	131.55	263.23	265.69
San Blas 29	BG02023	M	2	137.64	259.08	273.1
San Blas 29	BG02023	M	3	140.53	262.53	256.69
San Blas 29	BG02023	M	4	125.64	251.4	259.33
San Blas 29	BG02023	M	1	138.01	227.01	254.89
San Blas 29	BG02023	M	2	138.18	260.56	267.92
San Blas 29	BG02023	M	3	128.39	260.57	288.3
San Blas 29	BG02023	M	4	125.67	253.53	268.16
San Blas 29	BG02023	M	5	120.7	245.86	252.26
Chilecito 29	IsoB	F	1	147.09	270.07	311.21
Chilecito 29	IsoB	F	2	136.24	266.15	303.44
Chilecito 29	IsoB	F	3	141.42	268	301.23
Chilecito 29	IsoB	F	1	150.46	262.83	301.94
Chilecito 29	IsoB	F	2	145.26	268.17	297.63
Chilecito 29	IsoB	F	3	139.09	273.65	298.53
Chilecito 29	IsoB	F	4	154.39	276.42	290.24
Chilecito 29	IsoB	F	5	145.12	268.12	308.33
Chilecito 29	IsoB	F	6	158.11	271.05	308.6
Chilecito 29	IsoB	F	7	151.48	256.16	276.83
Chilecito 29	IsoB	F	1	148.39	275.66	302.34
Chilecito 29	IsoB	F	2	138.22	263.93	304.12
Chilecito 29	IsoB	F	3	151.08	266.99	289.46
Chilecito 29	IsoB	F	4	135.09	263.01	295.33
Chilecito 29	IsoB	F	5	138	261.3	278.26
Chilecito 29	IsoB	F	6	147.63	262.69	291.29
Chilecito 29	IsoB	F	1	163.17	276.13	303.82
Chilecito 29	IsoB	F	2	157.49	273.25	320.66
Chilecito 29	IsoB	F	3	147.92	267.37	299.08
Chilecito 29	IsoB	F	4	137.41	275.18	301.39
Chilecito 29	IsoB	M	1	134.4	248.07	274.19
Chilecito 29	IsoB	M	2	138.5	254.53	290.41
Chilecito 29	IsoB	M	3	131.5	260.43	284.4
Chilecito 29	IsoB	M	4	137.19	248.2	267.84
Chilecito 29	IsoB	M	1	128.36	254.47	271.45
Chilecito 29	IsoB	M	2	141.82	254.61	269.56
Chilecito 29	IsoB	M	3	125.24	256.86	264.2
Chilecito 29	IsoB	M	4	123.23	254.7	278.17
Chilecito 29	IsoB	M	1	126.4	245.81	259.38
Chilecito 29	IsoB	M	2	150.55	251.29	272.62
Chilecito 29	IsoB	M	3	146.87	266.69	290.93
Chilecito 29	IsoB	M	4	137.03	238.02	244.75
Chilecito 29	IsoB	M	5	141.44	246.43	258.02
Chilecito 29	IsoB	M	6	145.73	248.64	259.67
Chilecito 29	IsoB	M	1	141.68	265	282.8
Chilecito 29	IsoB	M	2	144.03	251.16	281.66
Chilecito 29	IsoB	M	3	139.52	258.7	278.1
Chilecito 29	IsoB	M	4	143.74	246.11	270.63
Güemes 269	IsoB	F	1	136.69	251.86	281.11
Güemes 269	IsoB	F	2	157.7	274.93	312.26
Güemes 269	IsoB	F	3	130.12	265.93	297.2
Güemes 269	IsoB	F	4	142.64	252.73	260.53
Güemes 269	IsoB	F	5	118.79	255.2	278.78
Güemes 269	IsoB	F	1	159.21	290.34	321.97
Güemes 269	IsoB	F	2	139.7	259.42	282.21
Güemes 269	IsoB	F	3	158.14	262.19	322.05
Güemes 269	IsoB	F	4	119.36	212.6	246.02
Güemes 269	IsoB	F	1	146.17	286.67	306.07
Güemes 269	IsoB	F	2	153.21	278.58	292.86
Güemes 269	IsoB	F	3	137.32	253.4	280.81
Güemes 269	IsoB	F	4	141.03	259.41	275.33
Güemes 269	IsoB	F	5	134.89	258.07	304.87
Güemes 269	IsoB	F	6	143.81	270.28	301.98
Güemes 269	IsoB	F	1	128.14	269.8	286.56
Güemes 269	IsoB	F	2	140	264.37	284.11
Güemes 269	IsoB	F	3	144.07	265.59	284.95
Güemes 269	IsoB	F	4	149.45	270.91	287.94
Güemes 269	IsoB	F	5	153.05	279.09	301.12
Güemes 269	IsoB	M	1	141.03	252.12	271.81
Güemes 269	IsoB	M	2	120.81	246.03	269.76
Güemes 269	IsoB	M	3	113.6	240.35	261.28
Güemes 269	IsoB	M	4	135.06	241.02	255.22
Güemes 269	IsoB	M	5	132.08	257.11	278.03
Güemes 269	IsoB	M	1	130.63	248.28	272.13
Güemes 269	IsoB	M	2	134.09	229.96	253.03
Güemes 269	IsoB	M	3	130.6	258.23	267.08
Güemes 269	IsoB	M	4	129	256.43	267.23
Güemes 269	IsoB	M	1	124.92	252.72	269.46
Güemes 269	IsoB	M	2	136.57	247.99	267.09
Güemes 269	IsoB	M	3	125.9	221.31	226.43
Güemes 269	IsoB	M	4	126.85	256.2	285.95
Güemes 269	IsoB	M	1	135.21	245.93	265.35
Güemes 269	IsoB	M	2	132.85	251.45	255.14
Güemes 269	IsoB	M	3	120	248.56	266.6
Güemes 269	IsoB	M	4	151.49	256.45	267.32
Güemes 269	IsoB	M	5	130.61	251.51	260.23
Güemes 269	IsoB	M	6	122.8	243.79	268.8
Güemes 269	IsoB	M	7	139.29	246.22	261.63
Jáchal 5	IsoB	F	1	152.27	266.42	322
Jáchal 5	IsoB	F	2	149.4	269.67	298.72
Jáchal 5	IsoB	F	3	143.59	268.08	300.84
Jáchal 5	IsoB	F	4	135.99	274.61	315.04
Jáchal 5	IsoB	F	5	125.78	252.79	283.21
Jáchal 5	IsoB	F	1	147.05	275.28	258.85
Jáchal 5	IsoB	F	2	139.27	279.61	312
Jáchal 5	IsoB	F	3	151.4	277.95	313.25
Jáchal 5	IsoB	F	4	140.94	275.07	303.99
Jáchal 5	IsoB	F	5	144.26	274.88	302.69
Jáchal 5	IsoB	F	1	150.22	279.87	308.78
Jáchal 5	IsoB	F	2	151.65	272.42	312.03
Jáchal 5	IsoB	F	3	150.4	275.73	295
Jáchal 5	IsoB	F	4	143.89	261.84	301.86
Jáchal 5	IsoB	F	5	152.31	282.93	298.8
Jáchal 5	IsoB	F	1	148.61	273.62	307.57
Jáchal 5	IsoB	F	2	118.53	270.65	296.82
Jáchal 5	IsoB	F	3	145.21	279.93	306.28
Jáchal 5	IsoB	F	4	151.65	277.22	300.67
Jáchal 5	IsoB	F	5	140.81	274.39	311.29
Jáchal 5	IsoB	M	1	141.61	252.98	273.19
Jáchal 5	IsoB	M	2	122.49	256.76	265.1
Jáchal 5	IsoB	M	3	139.95	257.5	268.05
Jáchal 5	IsoB	M	4	140.09	260.93	288.38
Jáchal 5	IsoB	M	5	142.2	268.29	292.56
Jáchal 5	IsoB	M	1	129.76	235.13	267.68
Jáchal 5	IsoB	M	2	136.95	252.25	272.36
Jáchal 5	IsoB	M	3	125.25	256.91	273.1
Jáchal 5	IsoB	M	4	138.58	262.29	265.11
Jáchal 5	IsoB	M	5	141.32	263.89	275.76
Jáchal 5	IsoB	M	1	133.82	258.04	286.92
Jáchal 5	IsoB	M	2	140.55	258.66	293.82
Jáchal 5	IsoB	M	3	131.76	250.45	285.05
Jáchal 5	IsoB	M	4	127.1	258.7	262.98
Jáchal 5	IsoB	M	5	143.59	256.44	287.36
Jáchal 5	IsoB	M	1	135.79	262.07	276.74
Jáchal 5	IsoB	M	2	134.83	263.96	283.45
Jáchal 5	IsoB	M	3	140.24	255.98	273.4
Jáchal 5	IsoB	M	4	141.87	262.77	288.2
Jáchal 5	IsoB	M	5	137.2	248.6	266.15
Lavalle 12	IsoB	F	1	141.66	277.19	293.83
Lavalle 12	IsoB	F	2	144.51	261.02	271.02
Lavalle 12	IsoB	F	3	121.33	260.65	296.92
Lavalle 12	IsoB	F	4	138.64	273.27	312.75
Lavalle 12	IsoB	F	5	134.71	269.46	300.06
Lavalle 12	IsoB	F	1	145.72	255.22	288.77
Lavalle 12	IsoB	F	2	134.38	251.21	284.4
Lavalle 12	IsoB	F	3	140.13	267.09	307.2
Lavalle 12	IsoB	F	4	140.42	279.87	318.15
Lavalle 12	IsoB	F	5	140.69	270.48	321.07
Lavalle 12	IsoB	F	6	135	255.13	276.55
Lavalle 12	IsoB	F	7	139.09	275.54	304.9
Lavalle 12	IsoB	F	1	136.19	271.59	304.92
Lavalle 12	IsoB	F	2	145.03	265	297.2
Lavalle 12	IsoB	F	3	144.94	278.6	303.76
Lavalle 12	IsoB	F	4	141.23	269.24	304.47
Lavalle 12	IsoB	F	5	142.24	274.19	296.52
Lavalle 12	IsoB	F	1	145.45	270.08	315.33
Lavalle 12	IsoB	F	2	138.42	259.14	290.5
Lavalle 12	IsoB	F	3	123	248.67	270.43
Lavalle 12	IsoB	M	1	131.88	253.51	269.15
Lavalle 12	IsoB	M	2	136.03	253.01	257.73
Lavalle 12	IsoB	M	3	124.48	220.51	234.87
Lavalle 12	IsoB	M	4	109.17	235.61	238.19
Lavalle 12	IsoB	M	1	131.85	255.36	265.66
Lavalle 12	IsoB	M	2	139	269.15	277.36
Lavalle 12	IsoB	M	3	134.85	263.54	273.53
Lavalle 12	IsoB	M	1	139.09	247.76	269.88
Lavalle 12	IsoB	M	1	136.36	251.19	269.24
Lavalle 12	IsoB	M	1	141.03	267.57	264.22
Lavalle 12	IsoB	M	2	136.95	249.61	273.64
Lavalle 12	IsoB	M	3	108.67	250.89	265.23
Lavalle 12	IsoB	M	4	129.84	258.91	273.47
Lavalle 12	IsoB	M	5	122.38	240.67	266.18
Lavalle 12	IsoB	M	6	131.53	250.06	273.64
Lavalle 12	IsoB	M	7	126.66	244.44	258.15
Lavalle 12	IsoB	M	8	133.41	250.2	260.82
Lavalle 12	IsoB	M	9	135.8	250.6	261.96
Lavalle 12	IsoB	M	1	116.69	240.57	252.56
Lavalle 12	IsoB	M	2	118	245.02	249.23
Lavalle 12	IsoB	M	3	129.54	258.81	293.04
Lavalle 12	IsoB	M	4	138.09	253.44	266.25
Neuquén 58	IsoB	F	1	150.71	289.43	313.65
Neuquén 58	IsoB	F	2	150.08	278.82	310.74
Neuquén 58	IsoB	F	3	141.17	278.82	304.24
Neuquén 58	IsoB	F	4	141.01	280.49	301.26
Neuquén 58	IsoB	F	5	152	275.12	315.83
Neuquén 58	IsoB	F	1	151.33	273.72	299.34
Neuquén 58	IsoB	F	2	132.42	263.86	330.22
Neuquén 58	IsoB	F	3	140.04	275.98	304.14
Neuquén 58	IsoB	F	4	139.52	262.92	287.41
Neuquén 58	IsoB	F	5	129.87	275.05	290.52
Neuquén 58	IsoB	F	1	145.78	271.01	305.85
Neuquén 58	IsoB	F	2	158.26	289.5	314.88
Neuquén 58	IsoB	F	3	155.66	281.26	322.91
Neuquén 58	IsoB	F	4	149.68	281.23	322.19
Neuquén 58	IsoB	F	5	149.25	272.81	303.64
Neuquén 58	IsoB	F	1	151.45	281.68	305.59
Neuquén 58	IsoB	F	2	158.38	281.37	323.37
Neuquén 58	IsoB	F	3	145.1	286.02	298.97
Neuquén 58	IsoB	F	4	147.5	270.41	310.65
Neuquén 58	IsoB	F	5	150.27	286.3	313.08
Neuquén 58	IsoB	M	1	140.92	250.8	272.39
Neuquén 58	IsoB	M	2	134.62	242.32	261.62
Neuquén 58	IsoB	M	3	141.2	264.61	268.08
Neuquén 58	IsoB	M	4	134.54	269.67	264.07
Neuquén 58	IsoB	M	5	136.4	279.34	293.1
Neuquén 58	IsoB	M	1	139.13	257.15	273.42
Neuquén 58	IsoB	M	2	144.4	262.62	284.74
Neuquén 58	IsoB	M	3	122.43	251.72	268.81
Neuquén 58	IsoB	M	4	137.61	241.01	254
Neuquén 58	IsoB	M	5	138.68	265.8	300.4
Neuquén 58	IsoB	M	6	125.2	245.6	269.07
Neuquén 58	IsoB	M	1	139.86	259.13	283
Neuquén 58	IsoB	M	2	141.44	261.22	284.62
Neuquén 58	IsoB	M	3	135.8	261.81	283.47
Neuquén 58	IsoB	M	4	137.09	258.7	268.74
Neuquén 58	IsoB	M	5	137.19	264.2	273.19
Neuquén 58	IsoB	M	1	148.01	262	305.25
Neuquén 58	IsoB	M	2	136	261.28	271.11
Neuquén 58	IsoB	M	3	133.93	253.95	263.77
Neuquén 58	IsoB	M	4	141.89	265.35	274.59
Neuquén 58	IsoB	M	5	144.25	265.75	295.72
San Blas 29	IsoB	F	1	159.3	288.14	312.74
San Blas 29	IsoB	F	2	136.62	276.13	316.86
San Blas 29	IsoB	F	3	154.01	276.63	291.93
San Blas 29	IsoB	F	4	134.54	275.22	305.63
San Blas 29	IsoB	F	5	153.39	287.79	330.76
San Blas 29	IsoB	F	1	145.43	268.13	312.7
San Blas 29	IsoB	F	2	146.29	274.05	307.95
San Blas 29	IsoB	F	3	147.41	278.06	291.36
San Blas 29	IsoB	F	4	138.03	272.52	319.58
San Blas 29	IsoB	F	5	153.06	281.71	297.2
San Blas 29	IsoB	F	1	156.44	289.85	327.83
San Blas 29	IsoB	F	2	132.31	273.22	298.57
San Blas 29	IsoB	F	3	151.46	273.51	290.26
San Blas 29	IsoB	F	4	146.11	279.43	306.34
San Blas 29	IsoB	F	5	152.16	284.57	299.11
San Blas 29	IsoB	F	1	152.49	285.58	301.88
San Blas 29	IsoB	F	2	147.17	273.41	305.37
San Blas 29	IsoB	F	3	142.27	277.32	295
San Blas 29	IsoB	F	4	161.24	279.87	302.32
San Blas 29	IsoB	F	5	150.75	278.1	301.9
San Blas 29	IsoB	M	1	127.95	229.83	239.12
San Blas 29	IsoB	M	2	148.98	259.33	270.69
San Blas 29	IsoB	M	3	147.9	260.43	275.57
San Blas 29	IsoB	M	4	126.65	255.93	254.88
San Blas 29	IsoB	M	5	140.23	252.2	245.46
San Blas 29	IsoB	M	1	148.08	255.16	269.95
San Blas 29	IsoB	M	2	145.25	259.59	271.92
San Blas 29	IsoB	M	3	152.12	256.6	275.64
San Blas 29	IsoB	M	4	126.65	257.61	275.97
San Blas 29	IsoB	M	5	126.1	232.05	236.23
San Blas 29	IsoB	M	1	147.12	266.27	272.97
San Blas 29	IsoB	M	2	134.83	264.61	286.5
San Blas 29	IsoB	M	3	133.78	267.03	282.68
San Blas 29	IsoB	M	4	131.05	262.77	279.86
San Blas 29	IsoB	M	5	137.61	256.84	263.3
San Blas 29	IsoB	M	1	130.21	253.21	276.24
San Blas 29	IsoB	M	2	142.43	257.5	271.69
San Blas 29	IsoB	M	3	143.03	257.53	269.31
San Blas 29	IsoB	M	4	132.92	261.37	276.66
San Blas 29	IsoB	M	5	143.69	255.27	273.63
