# Supplementary material for: Natural Genetic Variation and Candidate Genes for Morphological Traits in Drosophila melanogaster
Source: PLoS One. 2016 Jul 26;11(7):e0160069. doi: 10.1371/journal.pone.0160069 (PMC4961385; doi:10.1371/journal.pone.0160069)
Supplement: S9 Appendix — Face width, head width and thorax length measurements corresponding to the studied individuals derived from the complementation tests performed for toucan. (XLSX) [file pone.0160069.s009.xlsx]

## Sheet: toucan
Sustitution line	Mutant line	Sex	Individual	FW	HW	TL
Chilecito 29	BG02065	F	1	146.01	268.43	302
Chilecito 29	BG02065	F	2	151.08	281.94	305.79
Chilecito 29	BG02065	F	1	136.78	269.15	297.48
Chilecito 29	BG02065	F	2	148.95	281.79	312.3
Chilecito 29	BG02065	F	3	145.84	276.74	306.37
Chilecito 29	BG02065	F	4	136.96	266.39	309.29
Chilecito 29	BG02065	F	5	135.06	267.02	294.82
Chilecito 29	BG02065	F	6	141.11	282.71	308.57
Chilecito 29	BG02065	F	7	151.16	282.89	321.91
Chilecito 29	BG02065	F	8	151.65	279.08	310.62
Chilecito 29	BG02065	F	1	144.73	277.5	306.54
Chilecito 29	BG02065	F	1	144.12	274.36	314.59
Chilecito 29	BG02065	F	2	152.12	274.64	302.06
Chilecito 29	BG02065	M	1	133.54	251.1	266.45
Chilecito 29	BG02065	M	2	134.89	257.85	277.5
Chilecito 29	BG02065	M	1	134.35	258.49	267
Chilecito 29	BG02065	M	2	136.42	261.63	274.32
Chilecito 29	BG02065	M	3	143.59	260.35	281.09
Chilecito 29	BG02065	M	1	143.22	268.43	276.24
Chilecito 29	BG02065	M	2	154.04	257.61	286.23
Chilecito 29	BG02065	M	1	135.56	238.72	262.84
Chilecito 29	BG02065	M	2	146.17	261.28	276.9
Güemes 269	BG02065	F	1	130.15	260.72	295.44
Güemes 269	BG02065	F	2	154.18	280.48	301.96
Güemes 269	BG02065	F	3	145.62	255.54	317.5
Güemes 269	BG02065	F	4	151.12	267.53	298.05
Güemes 269	BG02065	F	5	141.51	261.7	286.02
Güemes 269	BG02065	F	1	144.59	274.75	322.24
Güemes 269	BG02065	F	2	139.3	266.49	312.99
Güemes 269	BG02065	F	3	129.87	262.76	296.51
Güemes 269	BG02065	F	4	130.82	267.53	296.04
Güemes 269	BG02065	F	5	145.38	259.65	284.46
Güemes 269	BG02065	F	1	146.22	276.7	291.27
Güemes 269	BG02065	F	2	153.38	278.35	306.37
Güemes 269	BG02065	F	3	131.93	270.12	293.89
Güemes 269	BG02065	F	4	141.17	255.8	302.83
Güemes 269	BG02065	F	5	149.28	273.08	302.3
Güemes 269	BG02065	F	6	155.08	284.46	318.5
Güemes 269	BG02065	F	1	144.28	271.15	311.1
Güemes 269	BG02065	F	2	147.87	279.97	300.27
Güemes 269	BG02065	F	3	141.99	277.1	299.87
Güemes 269	BG02065	F	4	136.57	280.7	312.31
Güemes 269	BG02065	M	1	137.06	259.61	277.85
Güemes 269	BG02065	M	2	139.09	260.25	272.24
Güemes 269	BG02065	M	3	139.06	275.54	294.7
Güemes 269	BG02065	M	4	140.09	252.05	271.81
Güemes 269	BG02065	M	5	125.26	256.74	267.45
Güemes 269	BG02065	M	1	140.42	254.42	263.59
Güemes 269	BG02065	M	2	137.21	248.22	264.25
Güemes 269	BG02065	M	3	139.27	247.62	269.45
Güemes 269	BG02065	M	4	125	246.49	250.41
Güemes 269	BG02065	M	5	127.58	241.68	268.2
Güemes 269	BG02065	M	1	143.35	260.23	275.07
Güemes 269	BG02065	M	2	138.54	260.77	280.32
Güemes 269	BG02065	M	3	132.59	235	259.83
Güemes 269	BG02065	M	4	133.9	262.06	273.43
Güemes 269	BG02065	M	5	135.83	267.08	277.49
Güemes 269	BG02065	M	1	136.49	256.26	267.96
Güemes 269	BG02065	M	2	121.05	254.76	271.97
Güemes 269	BG02065	M	3	134.13	252.29	272.68
Güemes 269	BG02065	M	4	143.93	261.73	267.38
Güemes 269	BG02065	M	5	119.08	230.96	234
Jáchal 5	BG02065	F	1	159.83	270.68	315.13
Jáchal 5	BG02065	F	2	142.59	258.44	292.06
Jáchal 5	BG02065	F	3	137.3	266.83	294.77
Jáchal 5	BG02065	F	4	141.99	266.9	293.83
Jáchal 5	BG02065	F	5	139.29	264.97	284.69
Jáchal 5	BG02065	F	1	156.58	292.45	305.16
Jáchal 5	BG02065	F	2	140.63	277.32	305.18
Jáchal 5	BG02065	F	3	147.5	272.52	302.91
Jáchal 5	BG02065	F	4	151.99	273.98	298.42
Jáchal 5	BG02065	F	5	151.71	277	301.97
Jáchal 5	BG02065	F	1	146.17	267.19	285.67
Jáchal 5	BG02065	F	2	152.08	270.43	302.1
Jáchal 5	BG02065	F	3	139.18	276.6	305.2
Jáchal 5	BG02065	F	4	145.42	268.6	295.01
Jáchal 5	BG02065	F	5	144.27	275.5	297.06
Jáchal 5	BG02065	F	1	146.54	267.68	286.3
Jáchal 5	BG02065	F	2	157.01	281.06	317.1
Jáchal 5	BG02065	F	3	141.51	267.68	295.18
Jáchal 5	BG02065	F	4	144.27	264.89	291.76
Jáchal 5	BG02065	F	5	141.99	268.13	303.84
Jáchal 5	BG02065	M	1	141	261.01	285.16
Jáchal 5	BG02065	M	2	138.19	249.77	273.25
Jáchal 5	BG02065	M	3	142.28	250.2	276.2
Jáchal 5	BG02065	M	4	145.41	265.93	279.45
Jáchal 5	BG02065	M	5	143.03	263.05	269
Jáchal 5	BG02065	M	1	139.71	255.89	285.18
Jáchal 5	BG02065	M	2	131.47	262.47	269.14
Jáchal 5	BG02065	M	3	135.93	261.47	282.39
Jáchal 5	BG02065	M	4	132.61	259.7	275.22
Jáchal 5	BG02065	M	5	137.61	262.38	274.18
Jáchal 5	BG02065	M	1	126.06	256.12	282.14
Jáchal 5	BG02065	M	2	128.41	243.77	257.53
Jáchal 5	BG02065	M	3	131.14	257.86	266.13
Jáchal 5	BG02065	M	4	136.97	258.06	275.27
Jáchal 5	BG02065	M	5	141.74	256.91	250.57
Jáchal 5	BG02065	M	1	130.25	254.44	271.54
Jáchal 5	BG02065	M	2	140.25	243.15	284.72
Jáchal 5	BG02065	M	3	132.52	260.57	280.07
Jáchal 5	BG02065	M	4	124.26	247.16	261.12
Jáchal 5	BG02065	M	5	131.24	251.45	253.87
Lavalle 12	BG02065	F	1	133.15	244.47	264.09
Lavalle 12	BG02065	F	2	135.72	266.81	287.09
Lavalle 12	BG02065	F	3	140.8	274.61	288.41
Lavalle 12	BG02065	F	4	123.43	271.09	305.87
Lavalle 12	BG02065	F	5	140.09	262.98	273.65
Lavalle 12	BG02065	F	1	147.3	271.71	302.58
Lavalle 12	BG02065	F	2	148.05	267.6	302.79
Lavalle 12	BG02065	F	3	145.91	267.66	294.48
Lavalle 12	BG02065	F	4	135.37	279.95	296.18
Lavalle 12	BG02065	F	5	149.58	275.94	294.61
Lavalle 12	BG02065	F	1	142.37	276.05	308.37
Lavalle 12	BG02065	F	2	157.08	278.29	288.46
Lavalle 12	BG02065	F	3	148.92	272.62	288.5
Lavalle 12	BG02065	F	4	146.18	278.74	293.72
Lavalle 12	BG02065	F	5	151.63	277.36	322.13
Lavalle 12	BG02065	F	1	139.43	283.87	316.14
Lavalle 12	BG02065	F	2	146	282.21	304.01
Lavalle 12	BG02065	F	3	140.46	272.86	303.15
Lavalle 12	BG02065	F	4	139.71	268.38	297.06
Lavalle 12	BG02065	F	5	141.32	279.51	306.8
Lavalle 12	BG02065	M	1	130.77	246.56	261.12
Lavalle 12	BG02065	M	2	123	244.17	262.2
Lavalle 12	BG02065	M	3	125.54	256.78	267.23
Lavalle 12	BG02065	M	4	133.22	254.42	270.01
Lavalle 12	BG02065	M	5	129	253.41	270.68
Lavalle 12	BG02065	M	6	124.49	260.3	269.76
Lavalle 12	BG02065	M	1	132.98	253.97	274.88
Lavalle 12	BG02065	M	2	138.61	258.56	278.35
Lavalle 12	BG02065	M	3	110.44	206.9	227.26
Lavalle 12	BG02065	M	4	127.81	245.49	272.3
Lavalle 12	BG02065	M	5	133.18	247.94	268.22
Lavalle 12	BG02065	M	1	128.72	261.56	272.88
Lavalle 12	BG02065	M	2	130.38	258.94	271.36
Lavalle 12	BG02065	M	3	129.69	256.76	273.79
Lavalle 12	BG02065	M	4	130.92	254.53	270.22
Lavalle 12	BG02065	M	5	140.01	259.52	280.03
Lavalle 12	BG02065	M	1	124.31	249.81	264.09
Lavalle 12	BG02065	M	2	140.91	255.88	271.03
Lavalle 12	BG02065	M	3	122.7	248.96	250
Lavalle 12	BG02065	M	4	131.03	260.5	277.7
Lavalle 12	BG02065	M	5	133.09	251.51	265.93
Lavalle 12	BG02065	M	6	124.04	247.41	257.7
Neuquén 58	BG02065	F	1	150.95	287.43	299.28
Neuquén 58	BG02065	F	2	152.9	276.05	299.72
Neuquén 58	BG02065	F	3	160.9	283.3	299.54
Neuquén 58	BG02065	F	4	134.24	254.48	288.59
Neuquén 58	BG02065	F	5	135.16	271.93	304.36
Neuquén 58	BG02065	F	1	137.61	273.1	310.18
Neuquén 58	BG02065	F	2	142.17	276.52	297.8
Neuquén 58	BG02065	F	3	152.04	285.76	334.18
Neuquén 58	BG02065	F	4	132.25	270.13	301.16
Neuquén 58	BG02065	F	5	123.82	248.04	269.65
Neuquén 58	BG02065	F	1	152.2	277.42	305.66
Neuquén 58	BG02065	F	2	145.96	269.92	312.44
Neuquén 58	BG02065	F	3	141.21	244.36	298.86
Neuquén 58	BG02065	F	4	142.61	277.99	309.25
Neuquén 58	BG02065	F	5	149.26	271.81	312.39
Neuquén 58	BG02065	F	1	134.83	245.23	266.48
Neuquén 58	BG02065	F	2	146.03	276.07	312.2
Neuquén 58	BG02065	F	3	154.38	274.48	321.57
Neuquén 58	BG02065	F	4	145.99	275.26	304.27
Neuquén 58	BG02065	F	5	149.33	277.25	302.61
Neuquén 58	BG02065	M	1	150.33	270.95	285.95
Neuquén 58	BG02065	M	2	133.02	260.12	261.47
Neuquén 58	BG02065	M	3	138.32	263.14	281.33
Neuquén 58	BG02065	M	4	142.2	261.44	268.79
Neuquén 58	BG02065	M	5	138.61	263.71	275.63
Neuquén 58	BG02065	M	6	141.01	272.02	274.8
Neuquén 58	BG02065	M	7	143.69	262.62	275.94
Neuquén 58	BG02065	M	1	146.65	270.8	277.97
Neuquén 58	BG02065	M	2	139.79	254.03	272.74
Neuquén 58	BG02065	M	3	143.25	261.01	264.97
Neuquén 58	BG02065	M	4	134.06	253.51	270.78
Neuquén 58	BG02065	M	5	137.01	248.1	252.18
Neuquén 58	BG02065	M	6	140.09	261.52	273.31
Neuquén 58	BG02065	M	1	141.29	264.32	308.08
Neuquén 58	BG02065	M	2	139.32	258.12	289.5
Neuquén 58	BG02065	M	3	141.03	260.03	281.78
Neuquén 58	BG02065	M	1	147.87	268	303.22
Neuquén 58	BG02065	M	2	139.56	260.73	282.46
Neuquén 58	BG02065	M	3	135.64	257.39	270.66
Neuquén 58	BG02065	M	4	138.72	240.84	261.73
San Blas 29	BG02065	F	1	142.61	276.74	306.11
San Blas 29	BG02065	F	2	150.05	265.15	296.3
San Blas 29	BG02065	F	3	146.35	282.93	313.29
San Blas 29	BG02065	F	4	145.65	268.3	301.24
San Blas 29	BG02065	F	5	137.93	270.68	303.98
San Blas 29	BG02065	F	1	149.28	289.01	317.09
San Blas 29	BG02065	F	2	150.23	271.18	295.79
San Blas 29	BG02065	F	3	156.52	282.45	310.91
San Blas 29	BG02065	F	4	152.11	278.73	291.51
San Blas 29	BG02065	F	5	142.24	270.9	277.03
San Blas 29	BG02065	F	1	149.11	281.23	283.72
San Blas 29	BG02065	F	2	145.1	268.89	276.48
San Blas 29	BG02065	F	3	142.7	271.04	266.65
San Blas 29	BG02065	F	4	135.96	294.27	308.01
San Blas 29	BG02065	F	5	142.17	276.21	307.86
San Blas 29	BG02065	F	1	152.64	285.16	309.08
San Blas 29	BG02065	F	2	135.24	287.45	288.88
San Blas 29	BG02065	F	3	137.54	276.8	300.29
San Blas 29	BG02065	F	4	143.76	266.34	284.19
San Blas 29	BG02065	F	5	146.7	279.43	312
San Blas 29	BG02065	F	6	146.17	281.71	319.9
San Blas 29	BG02065	M	1	132.23	261.09	289.34
San Blas 29	BG02065	M	2	134.53	262.84	281.38
San Blas 29	BG02065	M	1	129.32	230.64	250.06
San Blas 29	BG02065	M	2	139.01	241.91	256.76
San Blas 29	BG02065	M	3	143.06	264.55	274.85
San Blas 29	BG02065	M	4	133.96	249.59	254.19
San Blas 29	BG02065	M	5	138.52	265.93	270.6
San Blas 29	BG02065	M	6	131.7	227.02	260.69
San Blas 29	BG02065	M	7	122.32	226.42	242.66
San Blas 29	BG02065	M	1	140.03	259	238.8
San Blas 29	BG02065	M	2	109.9	247.68	266.01
San Blas 29	BG02065	M	3	144.13	258.12	241.48
San Blas 29	BG02065	M	4	123.88	237.03	277.02
San Blas 29	BG02065	M	5	141.48	249.1	259.82
San Blas 29	BG02065	M	6	122.43	244.81	266.6
San Blas 29	BG02065	M	7	143.17	266.19	276.67
San Blas 29	BG02065	M	8	143.17	253.31	279.81
San Blas 29	BG02065	M	1	139.95	266.56	281.43
San Blas 29	BG02065	M	2	129.47	251.88	257.99
San Blas 29	BG02065	M	3	123.98	261.93	267.37
Chilecito 29	IsoB	F	1	147.09	270.07	311.21
Chilecito 29	IsoB	F	2	136.24	266.15	303.44
Chilecito 29	IsoB	F	3	141.42	268	301.23
Chilecito 29	IsoB	F	1	150.46	262.83	301.94
Chilecito 29	IsoB	F	2	145.26	268.17	297.63
Chilecito 29	IsoB	F	3	139.09	273.65	298.53
Chilecito 29	IsoB	F	4	154.39	276.42	290.24
Chilecito 29	IsoB	F	5	145.12	268.12	308.33
Chilecito 29	IsoB	F	6	158.11	271.05	308.6
Chilecito 29	IsoB	F	7	151.48	256.16	276.83
Chilecito 29	IsoB	F	1	148.39	275.66	302.34
Chilecito 29	IsoB	F	2	138.22	263.93	304.12
Chilecito 29	IsoB	F	3	151.08	266.99	289.46
Chilecito 29	IsoB	F	4	135.09	263.01	295.33
Chilecito 29	IsoB	F	5	138	261.3	278.26
Chilecito 29	IsoB	F	6	147.63	262.69	291.29
Chilecito 29	IsoB	F	1	163.17	276.13	303.82
Chilecito 29	IsoB	F	2	157.49	273.25	320.66
Chilecito 29	IsoB	F	3	147.92	267.37	299.08
Chilecito 29	IsoB	F	4	137.41	275.18	301.39
Chilecito 29	IsoB	M	1	134.4	248.07	274.19
Chilecito 29	IsoB	M	2	138.5	254.53	290.41
Chilecito 29	IsoB	M	3	131.5	260.43	284.4
Chilecito 29	IsoB	M	4	137.19	248.2	267.84
Chilecito 29	IsoB	M	1	128.36	254.47	271.45
Chilecito 29	IsoB	M	2	141.82	254.61	269.56
Chilecito 29	IsoB	M	3	125.24	256.86	264.2
Chilecito 29	IsoB	M	4	123.23	254.7	278.17
Chilecito 29	IsoB	M	1	126.4	245.81	259.38
Chilecito 29	IsoB	M	2	150.55	251.29	272.62
Chilecito 29	IsoB	M	3	146.87	266.69	290.93
Chilecito 29	IsoB	M	4	137.03	238.02	244.75
Chilecito 29	IsoB	M	5	141.44	246.43	258.02
Chilecito 29	IsoB	M	6	145.73	248.64	259.67
Chilecito 29	IsoB	M	1	141.68	265	282.8
Chilecito 29	IsoB	M	2	144.03	251.16	281.66
Chilecito 29	IsoB	M	3	139.52	258.7	278.1
Chilecito 29	IsoB	M	4	143.74	246.11	270.63
Güemes 269	IsoB	F	1	136.69	251.86	281.11
Güemes 269	IsoB	F	2	157.7	274.93	312.26
Güemes 269	IsoB	F	3	130.12	265.93	297.2
Güemes 269	IsoB	F	4	142.64	252.73	260.53
Güemes 269	IsoB	F	5	118.79	255.2	278.78
Güemes 269	IsoB	F	1	159.21	290.34	321.97
Güemes 269	IsoB	F	2	139.7	259.42	282.21
Güemes 269	IsoB	F	3	158.14	262.19	322.05
Güemes 269	IsoB	F	4	119.36	212.6	246.02
Güemes 269	IsoB	F	1	146.17	286.67	306.07
Güemes 269	IsoB	F	2	153.21	278.58	292.86
Güemes 269	IsoB	F	3	137.32	253.4	280.81
Güemes 269	IsoB	F	4	141.03	259.41	275.33
Güemes 269	IsoB	F	5	134.89	258.07	304.87
Güemes 269	IsoB	F	6	143.81	270.28	301.98
Güemes 269	IsoB	F	1	128.14	269.8	286.56
Güemes 269	IsoB	F	2	140	264.37	284.11
Güemes 269	IsoB	F	3	144.07	265.59	284.95
Güemes 269	IsoB	F	4	149.45	270.91	287.94
Güemes 269	IsoB	F	5	153.05	279.09	301.12
Güemes 269	IsoB	M	1	141.03	252.12	271.81
Güemes 269	IsoB	M	2	120.81	246.03	269.76
Güemes 269	IsoB	M	3	113.6	240.35	261.28
Güemes 269	IsoB	M	4	135.06	241.02	255.22
Güemes 269	IsoB	M	5	132.08	257.11	278.03
Güemes 269	IsoB	M	1	130.63	248.28	272.13
Güemes 269	IsoB	M	2	134.09	229.96	253.03
Güemes 269	IsoB	M	3	130.6	258.23	267.08
Güemes 269	IsoB	M	4	129	256.43	267.23
Güemes 269	IsoB	M	1	124.92	252.72	269.46
Güemes 269	IsoB	M	2	136.57	247.99	267.09
Güemes 269	IsoB	M	3	125.9	221.31	226.43
Güemes 269	IsoB	M	4	126.85	256.2	285.95
Güemes 269	IsoB	M	1	135.21	245.93	265.35
Güemes 269	IsoB	M	2	132.85	251.45	255.14
Güemes 269	IsoB	M	3	120	248.56	266.6
Güemes 269	IsoB	M	4	151.49	256.45	267.32
Güemes 269	IsoB	M	5	130.61	251.51	260.23
Güemes 269	IsoB	M	6	122.8	243.79	268.8
Güemes 269	IsoB	M	7	139.29	246.22	261.63
Jáchal 5	IsoB	F	1	152.27	266.42	322
Jáchal 5	IsoB	F	2	149.4	269.67	298.72
Jáchal 5	IsoB	F	3	143.59	268.08	300.84
Jáchal 5	IsoB	F	4	135.99	274.61	315.04
Jáchal 5	IsoB	F	5	125.78	252.79	283.21
Jáchal 5	IsoB	F	1	147.05	275.28	258.85
Jáchal 5	IsoB	F	2	139.27	279.61	312
Jáchal 5	IsoB	F	3	151.4	277.95	313.25
Jáchal 5	IsoB	F	4	140.94	275.07	303.99
Jáchal 5	IsoB	F	5	144.26	274.88	302.69
Jáchal 5	IsoB	F	1	150.22	279.87	308.78
Jáchal 5	IsoB	F	2	151.65	272.42	312.03
Jáchal 5	IsoB	F	3	150.4	275.73	295
Jáchal 5	IsoB	F	4	143.89	261.84	301.86
Jáchal 5	IsoB	F	5	152.31	282.93	298.8
Jáchal 5	IsoB	F	1	148.61	273.62	307.57
Jáchal 5	IsoB	F	2	118.53	270.65	296.82
Jáchal 5	IsoB	F	3	145.21	279.93	306.28
Jáchal 5	IsoB	F	4	151.65	277.22	300.67
Jáchal 5	IsoB	F	5	140.81	274.39	311.29
Jáchal 5	IsoB	M	1	141.61	252.98	273.19
Jáchal 5	IsoB	M	2	122.49	256.76	265.1
Jáchal 5	IsoB	M	3	139.95	257.5	268.05
Jáchal 5	IsoB	M	4	140.09	260.93	288.38
Jáchal 5	IsoB	M	5	142.2	268.29	292.56
Jáchal 5	IsoB	M	1	129.76	235.13	267.68
Jáchal 5	IsoB	M	2	136.95	252.25	272.36
Jáchal 5	IsoB	M	3	125.25	256.91	273.1
Jáchal 5	IsoB	M	4	138.58	262.29	265.11
Jáchal 5	IsoB	M	5	141.32	263.89	275.76
Jáchal 5	IsoB	M	1	133.82	258.04	286.92
Jáchal 5	IsoB	M	2	140.55	258.66	293.82
Jáchal 5	IsoB	M	3	131.76	250.45	285.05
Jáchal 5	IsoB	M	4	127.1	258.7	262.98
Jáchal 5	IsoB	M	5	143.59	256.44	287.36
Jáchal 5	IsoB	M	1	135.79	262.07	276.74
Jáchal 5	IsoB	M	2	134.83	263.96	283.45
Jáchal 5	IsoB	M	3	140.24	255.98	273.4
Jáchal 5	IsoB	M	4	141.87	262.77	288.2
Jáchal 5	IsoB	M	5	137.2	248.6	266.15
Lavalle 12	IsoB	F	1	141.66	277.19	293.83
Lavalle 12	IsoB	F	2	144.51	261.02	271.02
Lavalle 12	IsoB	F	3	121.33	260.65	296.92
Lavalle 12	IsoB	F	4	138.64	273.27	312.75
Lavalle 12	IsoB	F	5	134.71	269.46	300.06
Lavalle 12	IsoB	F	1	145.72	255.22	288.77
Lavalle 12	IsoB	F	2	134.38	251.21	284.4
Lavalle 12	IsoB	F	3	140.13	267.09	307.2
Lavalle 12	IsoB	F	4	140.42	279.87	318.15
Lavalle 12	IsoB	F	5	140.69	270.48	321.07
Lavalle 12	IsoB	F	6	135	255.13	276.55
Lavalle 12	IsoB	F	7	139.09	275.54	304.9
Lavalle 12	IsoB	F	1	136.19	271.59	304.92
Lavalle 12	IsoB	F	2	145.03	265	297.2
Lavalle 12	IsoB	F	3	144.94	278.6	303.76
Lavalle 12	IsoB	F	4	141.23	269.24	304.47
Lavalle 12	IsoB	F	5	142.24	274.19	296.52
Lavalle 12	IsoB	F	1	145.45	270.08	315.33
Lavalle 12	IsoB	F	2	138.42	259.14	290.5
Lavalle 12	IsoB	F	3	123	248.67	270.43
Lavalle 12	IsoB	M	1	131.88	253.51	269.15
Lavalle 12	IsoB	M	2	136.03	253.01	257.73
Lavalle 12	IsoB	M	3	124.48	220.51	234.87
Lavalle 12	IsoB	M	4	109.17	235.61	238.19
Lavalle 12	IsoB	M	1	131.85	255.36	265.66
Lavalle 12	IsoB	M	2	139	269.15	277.36
Lavalle 12	IsoB	M	3	134.85	263.54	273.53
Lavalle 12	IsoB	M	1	139.09	247.76	269.88
Lavalle 12	IsoB	M	1	136.36	251.19	269.24
Lavalle 12	IsoB	M	1	141.03	267.57	264.22
Lavalle 12	IsoB	M	2	136.95	249.61	273.64
Lavalle 12	IsoB	M	3	108.67	250.89	265.23
Lavalle 12	IsoB	M	4	129.84	258.91	273.47
Lavalle 12	IsoB	M	5	122.38	240.67	266.18
Lavalle 12	IsoB	M	6	131.53	250.06	273.64
Lavalle 12	IsoB	M	7	126.66	244.44	258.15
Lavalle 12	IsoB	M	8	133.41	250.2	260.82
Lavalle 12	IsoB	M	9	135.8	250.6	261.96
Lavalle 12	IsoB	M	1	116.69	240.57	252.56
Lavalle 12	IsoB	M	2	118	245.02	249.23
Lavalle 12	IsoB	M	3	129.54	258.81	293.04
Lavalle 12	IsoB	M	4	138.09	253.44	266.25
Neuquén 58	IsoB	F	1	150.71	289.43	313.65
Neuquén 58	IsoB	F	2	150.08	278.82	310.74
Neuquén 58	IsoB	F	3	141.17	278.82	304.24
Neuquén 58	IsoB	F	4	141.01	280.49	301.26
Neuquén 58	IsoB	F	5	152	275.12	315.83
Neuquén 58	IsoB	F	1	151.33	273.72	299.34
Neuquén 58	IsoB	F	2	132.42	263.86	330.22
Neuquén 58	IsoB	F	3	140.04	275.98	304.14
Neuquén 58	IsoB	F	4	139.52	262.92	287.41
Neuquén 58	IsoB	F	5	129.87	275.05	290.52
Neuquén 58	IsoB	F	1	145.78	271.01	305.85
Neuquén 58	IsoB	F	2	158.26	289.5	314.88
Neuquén 58	IsoB	F	3	155.66	281.26	322.91
Neuquén 58	IsoB	F	4	149.68	281.23	322.19
Neuquén 58	IsoB	F	5	149.25	272.81	303.64
Neuquén 58	IsoB	F	1	151.45	281.68	305.59
Neuquén 58	IsoB	F	2	158.38	281.37	323.37
Neuquén 58	IsoB	F	3	145.1	286.02	298.97
Neuquén 58	IsoB	F	4	147.5	270.41	310.65
Neuquén 58	IsoB	F	5	150.27	286.3	313.08
Neuquén 58	IsoB	M	1	140.92	250.8	272.39
Neuquén 58	IsoB	M	2	134.62	242.32	261.62
Neuquén 58	IsoB	M	3	141.2	264.61	268.08
Neuquén 58	IsoB	M	4	134.54	269.67	264.07
Neuquén 58	IsoB	M	5	136.4	279.34	293.1
Neuquén 58	IsoB	M	1	139.13	257.15	273.42
Neuquén 58	IsoB	M	2	144.4	262.62	284.74
Neuquén 58	IsoB	M	3	122.43	251.72	268.81
Neuquén 58	IsoB	M	4	137.61	241.01	254
Neuquén 58	IsoB	M	5	138.68	265.8	300.4
Neuquén 58	IsoB	M	6	125.2	245.6	269.07
Neuquén 58	IsoB	M	1	139.86	259.13	283
Neuquén 58	IsoB	M	2	141.44	261.22	284.62
Neuquén 58	IsoB	M	3	135.8	261.81	283.47
Neuquén 58	IsoB	M	4	137.09	258.7	268.74
Neuquén 58	IsoB	M	5	137.19	264.2	273.19
Neuquén 58	IsoB	M	1	148.01	262	305.25
Neuquén 58	IsoB	M	2	136	261.28	271.11
Neuquén 58	IsoB	M	3	133.93	253.95	263.77
Neuquén 58	IsoB	M	4	141.89	265.35	274.59
Neuquén 58	IsoB	M	5	144.25	265.75	295.72
San Blas 29	IsoB	F	1	159.3	288.14	312.74
San Blas 29	IsoB	F	2	136.62	276.13	316.86
San Blas 29	IsoB	F	3	154.01	276.63	291.93
San Blas 29	IsoB	F	4	134.54	275.22	305.63
San Blas 29	IsoB	F	5	153.39	287.79	330.76
San Blas 29	IsoB	F	1	145.43	268.13	312.7
San Blas 29	IsoB	F	2	146.29	274.05	307.95
San Blas 29	IsoB	F	3	147.41	278.06	291.36
San Blas 29	IsoB	F	4	138.03	272.52	319.58
San Blas 29	IsoB	F	5	153.06	281.71	297.2
San Blas 29	IsoB	F	1	156.44	289.85	327.83
San Blas 29	IsoB	F	2	132.31	273.22	298.57
San Blas 29	IsoB	F	3	151.46	273.51	290.26
San Blas 29	IsoB	F	4	146.11	279.43	306.34
San Blas 29	IsoB	F	5	152.16	284.57	299.11
San Blas 29	IsoB	F	1	152.49	285.58	301.88
San Blas 29	IsoB	F	2	147.17	273.41	305.37
San Blas 29	IsoB	F	3	142.27	277.32	295
San Blas 29	IsoB	F	4	161.24	279.87	302.32
San Blas 29	IsoB	F	5	150.75	278.1	301.9
San Blas 29	IsoB	M	1	127.95	229.83	239.12
San Blas 29	IsoB	M	2	148.98	259.33	270.69
San Blas 29	IsoB	M	3	147.9	260.43	275.57
San Blas 29	IsoB	M	4	126.65	255.93	254.88
San Blas 29	IsoB	M	5	140.23	252.2	245.46
San Blas 29	IsoB	M	1	148.08	255.16	269.95
San Blas 29	IsoB	M	2	145.25	259.59	271.92
San Blas 29	IsoB	M	3	152.12	256.6	275.64
San Blas 29	IsoB	M	4	126.65	257.61	275.97
San Blas 29	IsoB	M	5	126.1	232.05	236.23
San Blas 29	IsoB	M	1	147.12	266.27	272.97
San Blas 29	IsoB	M	2	134.83	264.61	286.5
San Blas 29	IsoB	M	3	133.78	267.03	282.68
San Blas 29	IsoB	M	4	131.05	262.77	279.86
San Blas 29	IsoB	M	5	137.61	256.84	263.3
San Blas 29	IsoB	M	1	130.21	253.21	276.24
San Blas 29	IsoB	M	2	142.43	257.5	271.69
San Blas 29	IsoB	M	3	143.03	257.53	269.31
San Blas 29	IsoB	M	4	132.92	261.37	276.66
San Blas 29	IsoB	M	5	143.69	255.27	273.63
