# Supplementary material for: Natural Genetic Variation and Candidate Genes for Morphological Traits in Drosophila melanogaster
Source: PLoS One. 2016 Jul 26;11(7):e0160069. doi: 10.1371/journal.pone.0160069 (PMC4961385; doi:10.1371/journal.pone.0160069)
Supplement: S10 Appendix — Log10(Centroid size) values and Log10(Procrustes distances) corresponding to the left wing of the studied individuals derived from the complementation tests performed for toucan. (XLSX) [file pone.0160069.s010.xlsx]

## Sheet: toucan
Sustitution line	Mutant line	Replicate	Sex	Individual	Log10(CS)	Log10(PD)
Chilecito 29	BG02065	1	F	1	16.86	12.36
Chilecito 29	BG02065	1	F	2	16.85	12.64
Chilecito 29	BG02065	1	M	1	16.81	12.26
Chilecito 29	BG02065	1	M	2	16.82	12.10
Chilecito 29	BG02065	2	F	1	16.85	12.33
Chilecito 29	BG02065	2	F	2	16.88	12.20
Chilecito 29	BG02065	2	F	3	16.84	12.51
Chilecito 29	BG02065	2	F	4	16.86	12.13
Chilecito 29	BG02065	2	F	5	16.86	12.23
Chilecito 29	BG02065	2	F	6	16.89	12.35
Chilecito 29	BG02065	2	F	7	16.88	12.26
Chilecito 29	BG02065	2	F	8	16.88	12.28
Chilecito 29	BG02065	2	M	1	16.82	12.19
Chilecito 29	BG02065	2	M	2	16.83	12.10
Chilecito 29	BG02065	2	M	3	16.83	12.37
Chilecito 29	BG02065	3	F	1	16.86	12.16
Chilecito 29	BG02065	3	M	1	16.83	12.28
Chilecito 29	BG02065	3	M	2	16.82	12.34
Chilecito 29	BG02065	4	F	1	16.87	12.16
Chilecito 29	BG02065	4	F	2	16.86	12.37
Chilecito 29	BG02065	4	M	1	16.79	12.27
Chilecito 29	BG02065	4	M	2	16.83	12.10
Chilecito 29	IsoB	1	F	1	16.89	12.24
Chilecito 29	IsoB	1	F	2	16.87	12.44
Chilecito 29	IsoB	1	F	3	16.87	12.45
Chilecito 29	IsoB	1	M	1	16.81	12.27
Chilecito 29	IsoB	1	M	2	16.82	12.28
Chilecito 29	IsoB	1	M	3	16.82	12.13
Chilecito 29	IsoB	1	M	4	16.81	12.36
Chilecito 29	IsoB	2	F	1	16.86	12.24
Chilecito 29	IsoB	2	F	2	16.84	12.52
Chilecito 29	IsoB	2	F	3	16.87	12.21
Chilecito 29	IsoB	2	F	4	16.85	12.31
Chilecito 29	IsoB	2	F	5	16.88	12.29
Chilecito 29	IsoB	2	F	6	16.87	12.01
Chilecito 29	IsoB	2	F	7	16.84	12.27
Chilecito 29	IsoB	2	M	1	16.82	12.04
Chilecito 29	IsoB	2	M	2	16.82	12.12
Chilecito 29	IsoB	2	M	3	16.82	12.14
Chilecito 29	IsoB	2	M	4	16.82	12.30
Chilecito 29	IsoB	3	F	1	16.87	12.16
Chilecito 29	IsoB	3	F	2	16.83	12.62
Chilecito 29	IsoB	3	F	3	16.85	12.30
Chilecito 29	IsoB	3	F	4	16.86	12.08
Chilecito 29	IsoB	3	F	5	16.82	12.56
Chilecito 29	IsoB	3	F	6	16.82	12.33
Chilecito 29	IsoB	3	M	1	16.80	12.25
Chilecito 29	IsoB	3	M	2	16.82	12.17
Chilecito 29	IsoB	3	M	3	16.83	12.27
Chilecito 29	IsoB	3	M	4	16.79	12.41
Chilecito 29	IsoB	3	M	5	16.81	12.34
Chilecito 29	IsoB	3	M	6	16.80	12.16
Chilecito 29	IsoB	4	F	1	16.87	12.35
Chilecito 29	IsoB	4	F	2	16.87	12.07
Chilecito 29	IsoB	4	F	3	16.86	12.20
Chilecito 29	IsoB	4	F	4	16.87	12.44
Chilecito 29	IsoB	4	M	1	16.82	12.06
Chilecito 29	IsoB	4	M	2	16.80	12.48
Chilecito 29	IsoB	4	M	3	16.82	12.18
Chilecito 29	IsoB	4	M	4	16.81	12.00
Güemes 269	BG02065	1	F	1	16.85	12.23
Güemes 269	BG02065	1	F	2	16.86	12.53
Güemes 269	BG02065	1	F	3	16.86	12.14
Güemes 269	BG02065	1	F	4	16.86	12.06
Güemes 269	BG02065	1	F	5	16.85	12.49
Güemes 269	BG02065	1	M	1	16.82	12.29
Güemes 269	BG02065	1	M	2	16.82	12.20
Güemes 269	BG02065	1	M	3	16.84	12.29
Güemes 269	BG02065	1	M	4	16.82	12.17
Güemes 269	BG02065	1	M	5	16.82	12.32
Güemes 269	BG02065	2	F	1	16.87	12.10
Güemes 269	BG02065	2	F	2	16.84	12.57
Güemes 269	BG02065	2	F	3	16.86	12.45
Güemes 269	BG02065	2	F	4	16.86	12.31
Güemes 269	BG02065	2	F	5	16.84	12.28
Güemes 269	BG02065	2	M	1	16.80	12.44
Güemes 269	BG02065	2	M	2	16.81	12.37
Güemes 269	BG02065	2	M	3	16.83	12.30
Güemes 269	BG02065	2	M	4	16.81	12.21
Güemes 269	BG02065	2	M	5	16.81	12.39
Güemes 269	BG02065	3	F	1	16.86	12.49
Güemes 269	BG02065	3	F	2	16.88	12.21
Güemes 269	BG02065	3	F	3	16.86	12.12
Güemes 269	BG02065	3	F	4	16.87	12.10
Güemes 269	BG02065	3	F	5	16.87	12.09
Güemes 269	BG02065	3	F	6	16.88	12.22
Güemes 269	BG02065	3	M	1	16.82	12.33
Güemes 269	BG02065	3	M	2	16.82	12.28
Güemes 269	BG02065	3	M	3	16.79	12.59
Güemes 269	BG02065	3	M	4	16.82	12.24
Güemes 269	BG02065	3	M	5	16.81	12.64
Güemes 269	BG02065	4	F	1	16.89	12.29
Güemes 269	BG02065	4	F	2	16.85	12.41
Güemes 269	BG02065	4	F	3	16.88	12.22
Güemes 269	BG02065	4	F	4	16.86	12.53
Güemes 269	BG02065	4	M	1	16.82	12.27
Güemes 269	BG02065	4	M	2	16.83	12.29
Güemes 269	BG02065	4	M	3	16.82	12.32
Güemes 269	BG02065	4	M	4	16.81	12.25
Güemes 269	BG02065	4	M	5	16.76	12.12
Güemes 269	IsoB	1	F	1	16.83	12.30
Güemes 269	IsoB	1	F	2	16.88	12.32
Güemes 269	IsoB	1	F	3	16.87	12.14
Güemes 269	IsoB	1	F	4	16.84	12.10
Güemes 269	IsoB	1	F	5	16.84	12.21
Güemes 269	IsoB	1	M	1	16.82	12.19
Güemes 269	IsoB	1	M	2	16.82	12.16
Güemes 269	IsoB	1	M	3	16.81	12.38
Güemes 269	IsoB	1	M	4	16.79	12.41
Güemes 269	IsoB	1	M	5	16.83	12.29
Güemes 269	IsoB	2	F	1	16.90	12.49
Güemes 269	IsoB	2	F	2	16.84	12.40
Güemes 269	IsoB	2	F	3	16.89	12.14
Güemes 269	IsoB	2	F	4	16.77	12.43
Güemes 269	IsoB	2	M	1	16.83	12.15
Güemes 269	IsoB	2	M	2	16.80	12.24
Güemes 269	IsoB	2	M	3	16.82	12.26
Güemes 269	IsoB	2	M	4	16.81	12.43
Güemes 269	IsoB	3	F	1	16.87	12.35
Güemes 269	IsoB	3	F	2	16.88	12.23
Güemes 269	IsoB	3	F	3	16.85	12.16
Güemes 269	IsoB	3	F	4	16.83	12.21
Güemes 269	IsoB	3	F	5	16.88	12.24
Güemes 269	IsoB	3	F	6	16.88	11.99
Güemes 269	IsoB	3	M	1	16.82	12.11
Güemes 269	IsoB	3	M	2	16.82	12.21
Güemes 269	IsoB	3	M	3	16.72	12.58
Güemes 269	IsoB	3	M	4	16.83	12.43
Güemes 269	IsoB	4	F	1	16.86	12.09
Güemes 269	IsoB	4	F	2	16.84	12.21
Güemes 269	IsoB	4	F	3	16.85	12.12
Güemes 269	IsoB	4	F	4	16.84	12.43
Güemes 269	IsoB	4	F	5	16.87	11.92
Güemes 269	IsoB	4	M	1	16.81	12.23
Güemes 269	IsoB	4	M	2	16.81	12.32
Güemes 269	IsoB	4	M	3	16.81	12.31
Güemes 269	IsoB	4	M	4	16.82	12.16
Güemes 269	IsoB	4	M	5	16.81	12.31
Güemes 269	IsoB	4	M	6	16.81	12.30
Güemes 269	IsoB	4	M	7	16.80	12.30
Jáchal 5	BG02065	1	F	1	16.88	12.31
Jáchal 5	BG02065	1	F	2	16.85	12.55
Jáchal 5	BG02065	1	F	3	16.85	12.35
Jáchal 5	BG02065	1	F	4	16.86	12.23
Jáchal 5	BG02065	1	F	5	16.83	12.35
Jáchal 5	BG02065	1	M	1	16.83	12.36
Jáchal 5	BG02065	1	M	2	16.81	12.31
Jáchal 5	BG02065	1	M	3	16.80	12.35
Jáchal 5	BG02065	1	M	4	16.82	12.33
Jáchal 5	BG02065	1	M	5	16.82	12.33
Jáchal 5	BG02065	2	F	1	16.88	12.53
Jáchal 5	BG02065	2	F	2	16.87	12.26
Jáchal 5	BG02065	2	F	3	16.87	12.23
Jáchal 5	BG02065	2	F	4	16.87	12.29
Jáchal 5	BG02065	2	F	5	16.87	12.21
Jáchal 5	BG02065	2	M	1	16.83	12.24
Jáchal 5	BG02065	2	M	2	16.82	12.40
Jáchal 5	BG02065	2	M	3	16.82	12.23
Jáchal 5	BG02065	2	M	4	16.82	12.10
Jáchal 5	BG02065	2	M	5	16.83	12.23
Jáchal 5	BG02065	3	F	1	16.87	12.22
Jáchal 5	BG02065	3	F	2	16.86	11.99
Jáchal 5	BG02065	3	F	3	16.87	12.16
Jáchal 5	BG02065	3	F	4	16.85	12.23
Jáchal 5	BG02065	3	F	5	16.86	12.24
Jáchal 5	BG02065	3	M	1	16.82	12.31
Jáchal 5	BG02065	3	M	2	16.80	12.22
Jáchal 5	BG02065	3	M	3	16.81	12.32
Jáchal 5	BG02065	3	M	4	16.83	12.19
Jáchal 5	BG02065	3	M	5	16.80	12.60
Jáchal 5	BG02065	4	F	1	16.86	12.26
Jáchal 5	BG02065	4	F	2	16.88	12.29
Jáchal 5	BG02065	4	F	3	16.87	12.32
Jáchal 5	BG02065	4	F	4	16.84	12.58
Jáchal 5	BG02065	4	F	5	16.86	12.37
Jáchal 5	BG02065	4	M	1	16.82	12.20
Jáchal 5	BG02065	4	M	2	16.82	12.28
Jáchal 5	BG02065	4	M	3	16.82	12.11
Jáchal 5	BG02065	4	M	4	16.80	12.30
Jáchal 5	BG02065	4	M	5	16.80	12.64
Jáchal 5	IsoB	1	F	1	16.87	12.13
Jáchal 5	IsoB	1	F	2	16.86	12.24
Jáchal 5	IsoB	1	F	3	16.87	12.30
Jáchal 5	IsoB	1	F	4	16.86	12.08
Jáchal 5	IsoB	1	F	5	16.84	12.27
Jáchal 5	IsoB	1	M	1	16.81	12.32
Jáchal 5	IsoB	1	M	2	16.81	12.28
Jáchal 5	IsoB	1	M	3	16.81	12.33
Jáchal 5	IsoB	1	M	4	16.83	12.32
Jáchal 5	IsoB	1	M	5	16.80	12.33
Jáchal 5	IsoB	2	F	1	16.87	12.22
Jáchal 5	IsoB	2	F	2	16.85	12.15
Jáchal 5	IsoB	2	F	3	16.87	12.18
Jáchal 5	IsoB	2	F	4	16.87	12.09
Jáchal 5	IsoB	2	F	5	16.87	12.28
Jáchal 5	IsoB	2	M	1	16.79	12.46
Jáchal 5	IsoB	2	M	2	16.81	12.12
Jáchal 5	IsoB	2	M	3	16.82	12.25
Jáchal 5	IsoB	2	M	4	16.81	12.39
Jáchal 5	IsoB	2	M	5	16.81	12.31
Jáchal 5	IsoB	3	F	1	16.88	12.27
Jáchal 5	IsoB	3	F	2	16.88	12.26
Jáchal 5	IsoB	3	F	3	16.87	12.17
Jáchal 5	IsoB	3	F	4	16.86	12.29
Jáchal 5	IsoB	3	F	5	16.89	12.34
Jáchal 5	IsoB	3	M	1	16.83	12.26
Jáchal 5	IsoB	3	M	2	16.81	12.31
Jáchal 5	IsoB	3	M	3	16.82	12.24
Jáchal 5	IsoB	3	M	4	16.82	12.31
Jáchal 5	IsoB	3	M	5	16.82	12.23
Jáchal 5	IsoB	4	F	1	16.87	12.26
Jáchal 5	IsoB	4	F	2	16.86	12.15
Jáchal 5	IsoB	4	F	3	16.88	12.13
Jáchal 5	IsoB	4	F	4	16.87	12.23
Jáchal 5	IsoB	4	F	5	16.88	12.18
Jáchal 5	IsoB	4	M	1	16.82	12.22
Jáchal 5	IsoB	4	M	2	16.83	12.05
Jáchal 5	IsoB	4	M	3	16.82	12.30
Jáchal 5	IsoB	4	M	4	16.82	12.31
Jáchal 5	IsoB	4	M	5	16.82	12.26
Lavalle 12	BG02065	1	F	1	16.83	12.23
Lavalle 12	BG02065	1	F	2	16.87	12.32
Lavalle 12	BG02065	1	F	3	16.87	12.40
Lavalle 12	BG02065	1	F	4	16.91	12.35
Lavalle 12	BG02065	1	F	5	16.84	12.28
Lavalle 12	BG02065	1	M	1	16.81	12.13
Lavalle 12	BG02065	1	M	2	16.82	12.20
Lavalle 12	BG02065	1	M	3	16.81	12.18
Lavalle 12	BG02065	1	M	4	16.83	12.03
Lavalle 12	BG02065	1	M	5	16.82	12.23
Lavalle 12	BG02065	1	M	6	16.82	12.00
Lavalle 12	BG02065	2	F	1	16.87	12.16
Lavalle 12	BG02065	2	F	2	16.87	12.30
Lavalle 12	BG02065	2	F	3	16.86	12.27
Lavalle 12	BG02065	2	F	4	16.88	12.25
Lavalle 12	BG02065	2	F	5	16.85	12.45
Lavalle 12	BG02065	2	M	1	16.82	11.88
Lavalle 12	BG02065	2	M	2	16.82	12.26
Lavalle 12	BG02065	2	M	3	16.75	12.40
Lavalle 12	BG02065	2	M	4	16.82	12.26
Lavalle 12	BG02065	2	M	5	16.82	12.34
Lavalle 12	BG02065	3	F	1	16.89	12.43
Lavalle 12	BG02065	3	F	2	16.88	12.35
Lavalle 12	BG02065	3	F	3	16.87	12.27
Lavalle 12	BG02065	3	F	4	16.85	12.49
Lavalle 12	BG02065	3	F	5	16.89	12.26
Lavalle 12	BG02065	3	M	1	16.83	12.22
Lavalle 12	BG02065	3	M	2	16.84	12.01
Lavalle 12	BG02065	3	M	3	16.83	12.14
Lavalle 12	BG02065	3	M	4	16.83	12.20
Lavalle 12	BG02065	3	M	5	16.83	12.36
Lavalle 12	BG02065	4	F	1	16.88	12.28
Lavalle 12	BG02065	4	F	2	16.88	12.29
Lavalle 12	BG02065	4	F	3	16.89	12.29
Lavalle 12	BG02065	4	F	4	16.87	12.34
Lavalle 12	BG02065	4	F	5	16.89	12.30
Lavalle 12	BG02065	4	M	1	16.81	12.27
Lavalle 12	BG02065	4	M	2	16.83	12.27
Lavalle 12	BG02065	4	M	3	16.82	12.21
Lavalle 12	BG02065	4	M	4	16.83	12.15
Lavalle 12	BG02065	4	M	5	16.82	12.11
Lavalle 12	BG02065	4	M	6	16.81	12.28
Lavalle 12	IsoB	1	F	1	16.87	12.13
Lavalle 12	IsoB	1	F	2	16.86	12.41
Lavalle 12	IsoB	1	F	3	16.85	12.39
Lavalle 12	IsoB	1	F	4	16.86	12.12
Lavalle 12	IsoB	1	F	5	16.86	12.23
Lavalle 12	IsoB	1	M	1	16.83	12.16
Lavalle 12	IsoB	1	M	2	16.81	12.30
Lavalle 12	IsoB	1	M	3	16.75	12.48
Lavalle 12	IsoB	1	M	4	16.78	12.18
Lavalle 12	IsoB	2	F	1	16.85	12.16
Lavalle 12	IsoB	2	F	2	16.84	12.35
Lavalle 12	IsoB	2	F	3	16.88	12.12
Lavalle 12	IsoB	2	F	4	16.89	12.33
Lavalle 12	IsoB	2	F	5	16.89	12.34
Lavalle 12	IsoB	2	F	6	16.85	12.14
Lavalle 12	IsoB	2	F	7	16.88	12.24
Lavalle 12	IsoB	2	M	2	16.82	12.19
Lavalle 12	IsoB	2	M	3	16.82	12.44
Lavalle 12	IsoB	3	F	1	16.88	12.04
Lavalle 12	IsoB	3	F	2	16.86	12.08
Lavalle 12	IsoB	3	F	3	16.87	12.42
Lavalle 12	IsoB	3	F	4	16.87	12.31
Lavalle 12	IsoB	3	F	5	16.88	12.41
Lavalle 12	IsoB	3	M	1	16.84	12.37
Lavalle 12	IsoB	3	M	1	16.82	12.25
Lavalle 12	IsoB	3	M	2	16.82	12.04
Lavalle 12	IsoB	3	M	3	16.83	12.27
Lavalle 12	IsoB	3	M	4	16.82	12.32
Lavalle 12	IsoB	3	M	5	16.83	12.14
Lavalle 12	IsoB	3	M	6	16.82	12.18
Lavalle 12	IsoB	3	M	7	16.82	12.18
Lavalle 12	IsoB	3	M	8	16.83	12.24
Lavalle 12	IsoB	3	M	9	16.82	12.13
Lavalle 12	IsoB	3	M	10	16.81	12.28
Lavalle 12	IsoB	4	F	1	16.88	12.29
Lavalle 12	IsoB	4	F	2	16.84	12.25
Lavalle 12	IsoB	4	F	3	16.82	12.15
Lavalle 12	IsoB	4	M	1	16.82	12.10
Lavalle 12	IsoB	4	M	2	16.81	12.28
Lavalle 12	IsoB	4	M	4	16.82	12.03
Neuquén 58	BG02065	1	F	1	16.89	12.17
Neuquén 58	BG02065	1	F	2	16.88	12.28
Neuquén 58	BG02065	1	F	3	16.87	12.44
Neuquén 58	BG02065	1	F	4	16.87	12.53
Neuquén 58	BG02065	1	F	5	16.88	12.36
Neuquén 58	BG02065	1	M	1	16.84	12.10
Neuquén 58	BG02065	1	M	2	16.83	12.22
Neuquén 58	BG02065	1	M	3	16.84	12.25
Neuquén 58	BG02065	1	M	4	16.83	12.30
Neuquén 58	BG02065	1	M	5	16.84	12.13
Neuquén 58	BG02065	1	M	6	16.81	12.45
Neuquén 58	BG02065	1	M	7	16.84	12.30
Neuquén 58	BG02065	2	F	1	16.87	12.22
Neuquén 58	BG02065	2	F	2	16.87	12.31
Neuquén 58	BG02065	2	F	3	16.88	12.25
Neuquén 58	BG02065	2	F	4	16.86	12.24
Neuquén 58	BG02065	2	F	5	16.83	12.20
Neuquén 58	BG02065	2	M	1	16.83	12.16
Neuquén 58	BG02065	2	M	2	16.82	12.22
Neuquén 58	BG02065	2	M	3	16.83	12.30
Neuquén 58	BG02065	2	M	4	16.82	12.22
Neuquén 58	BG02065	2	M	5	16.81	12.20
Neuquén 58	BG02065	2	M	6	16.82	12.27
Neuquén 58	BG02065	3	F	1	16.89	12.32
Neuquén 58	BG02065	3	F	2	16.87	12.29
Neuquén 58	BG02065	3	F	3	16.89	12.32
Neuquén 58	BG02065	3	F	4	16.87	12.26
Neuquén 58	BG02065	3	F	5	16.87	12.24
Neuquén 58	BG02065	3	M	1	16.84	12.31
Neuquén 58	BG02065	3	M	2	16.82	12.30
Neuquén 58	BG02065	3	M	3	16.82	12.13
Neuquén 58	BG02065	4	F	1	16.80	12.45
Neuquén 58	BG02065	4	F	2	16.88	12.54
Neuquén 58	BG02065	4	F	3	16.88	12.47
Neuquén 58	BG02065	4	F	4	16.88	12.41
Neuquén 58	BG02065	4	F	5	16.86	12.61
Neuquén 58	BG02065	4	M	1	16.83	12.02
Neuquén 58	BG02065	4	M	2	16.83	12.19
Neuquén 58	BG02065	4	M	3	16.83	12.24
Neuquén 58	BG02065	4	M	4	16.81	12.27
Neuquén 58	IsoB	1	F	1	16.88	12.14
Neuquén 58	IsoB	1	F	2	16.87	12.24
Neuquén 58	IsoB	1	F	3	16.87	12.29
Neuquén 58	IsoB	1	F	4	16.88	12.20
Neuquén 58	IsoB	1	F	5	16.88	12.31
Neuquén 58	IsoB	1	M	1	16.81	12.41
Neuquén 58	IsoB	1	M	2	16.81	12.34
Neuquén 58	IsoB	1	M	3	16.84	12.14
Neuquén 58	IsoB	1	M	4	16.83	12.29
Neuquén 58	IsoB	1	M	5	16.84	12.25
Neuquén 58	IsoB	2	F	1	16.88	12.38
Neuquén 58	IsoB	2	F	2	16.88	12.45
Neuquén 58	IsoB	2	F	3	16.88	12.41
Neuquén 58	IsoB	2	F	4	16.85	12.36
Neuquén 58	IsoB	2	F	5	16.87	12.40
Neuquén 58	IsoB	2	M	1	16.83	12.38
Neuquén 58	IsoB	2	M	2	16.82	12.40
Neuquén 58	IsoB	2	M	3	16.83	12.31
Neuquén 58	IsoB	2	M	4	16.80	12.32
Neuquén 58	IsoB	2	M	5	16.85	12.18
Neuquén 58	IsoB	2	M	6	16.80	12.30
Neuquén 58	IsoB	3	F	1	16.89	12.39
Neuquén 58	IsoB	3	F	2	16.90	12.44
Neuquén 58	IsoB	3	F	3	16.90	12.23
Neuquén 58	IsoB	3	F	4	16.88	12.23
Neuquén 58	IsoB	3	F	5	16.89	12.34
Neuquén 58	IsoB	3	M	1	16.83	12.39
Neuquén 58	IsoB	3	M	2	16.84	12.42
Neuquén 58	IsoB	3	M	3	16.83	12.42
Neuquén 58	IsoB	3	M	4	16.84	12.36
Neuquén 58	IsoB	3	M	5	16.84	12.15
Neuquén 58	IsoB	4	F	1	16.88	12.39
Neuquén 58	IsoB	4	F	2	16.89	11.99
Neuquén 58	IsoB	4	F	3	16.89	12.25
Neuquén 58	IsoB	4	F	4	16.88	12.41
Neuquén 58	IsoB	4	F	5	16.89	12.40
Neuquén 58	IsoB	4	M	1	16.83	12.28
Neuquén 58	IsoB	4	M	2	16.83	12.16
Neuquén 58	IsoB	4	M	3	16.81	12.28
Neuquén 58	IsoB	4	M	4	16.83	12.30
Neuquén 58	IsoB	4	M	5	16.83	12.33
San Blas 29	BG02065	1	F	1	16.87	12.49
San Blas 29	BG02065	1	F	2	16.87	12.17
San Blas 29	BG02065	1	F	3	16.88	12.38
San Blas 29	BG02065	1	F	4	16.86	12.31
San Blas 29	BG02065	1	F	5	16.86	12.36
San Blas 29	BG02065	1	M	1	16.84	12.27
San Blas 29	BG02065	1	M	2	16.82	12.25
San Blas 29	BG02065	2	F	1	16.89	12.38
San Blas 29	BG02065	2	F	2	16.85	12.32
San Blas 29	BG02065	2	F	3	16.89	12.33
San Blas 29	BG02065	2	F	4	16.88	12.27
San Blas 29	BG02065	2	F	5	16.86	12.29
San Blas 29	BG02065	2	M	1	16.79	12.48
San Blas 29	BG02065	2	M	2	16.79	12.28
San Blas 29	BG02065	2	M	3	16.81	12.39
San Blas 29	BG02065	2	M	4	16.81	12.12
San Blas 29	BG02065	2	M	5	16.82	12.23
San Blas 29	BG02065	2	M	6	16.83	12.09
San Blas 29	BG02065	2	M	7	16.81	12.27
San Blas 29	BG02065	3	F	1	16.86	12.24
San Blas 29	BG02065	3	F	2	16.85	12.40
San Blas 29	BG02065	3	F	3	16.85	12.29
San Blas 29	BG02065	3	F	4	16.86	12.54
San Blas 29	BG02065	3	F	5	16.88	12.36
San Blas 29	BG02065	3	M	1	16.82	12.04
San Blas 29	BG02065	3	M	2	16.83	12.18
San Blas 29	BG02065	3	M	3	16.81	12.15
San Blas 29	BG02065	3	M	4	16.80	12.52
San Blas 29	BG02065	3	M	5	16.83	12.32
San Blas 29	BG02065	3	M	6	16.81	12.44
San Blas 29	BG02065	3	M	7	16.83	12.35
San Blas 29	BG02065	3	M	8	16.83	12.33
San Blas 29	BG02065	4	F	1	16.88	12.26
San Blas 29	BG02065	4	F	2	16.87	12.17
San Blas 29	BG02065	4	F	3	16.86	12.37
San Blas 29	BG02065	4	F	4	16.86	12.12
San Blas 29	BG02065	4	F	5	16.88	12.09
San Blas 29	BG02065	4	F	6	16.88	12.37
San Blas 29	BG02065	4	M	1	16.83	12.39
San Blas 29	BG02065	4	M	2	16.82	12.28
San Blas 29	BG02065	4	M	3	16.81	12.04
San Blas 29	IsoB	1	F	1	16.89	12.31
San Blas 29	IsoB	1	F	2	16.89	12.12
San Blas 29	IsoB	1	F	3	16.88	12.43
San Blas 29	IsoB	1	F	4	16.87	12.28
San Blas 29	IsoB	1	F	5	16.89	12.26
San Blas 29	IsoB	1	M	1	16.76	12.46
San Blas 29	IsoB	1	M	2	16.84	12.16
San Blas 29	IsoB	1	M	3	16.82	12.03
San Blas 29	IsoB	1	M	4	16.81	12.15
San Blas 29	IsoB	1	M	5	16.83	12.28
San Blas 29	IsoB	2	F	1	16.87	12.14
San Blas 29	IsoB	2	F	2	16.87	12.13
San Blas 29	IsoB	2	F	3	16.87	12.35
San Blas 29	IsoB	2	F	4	16.89	12.24
San Blas 29	IsoB	2	F	5	16.88	12.37
San Blas 29	IsoB	2	M	1	16.82	12.10
San Blas 29	IsoB	2	M	2	16.82	12.19
San Blas 29	IsoB	2	M	3	16.81	12.16
San Blas 29	IsoB	2	M	4	16.82	12.14
San Blas 29	IsoB	2	M	5	16.77	12.35
San Blas 29	IsoB	3	F	1	16.89	12.36
San Blas 29	IsoB	3	F	2	16.87	12.36
San Blas 29	IsoB	3	F	3	16.88	12.35
San Blas 29	IsoB	3	F	4	16.88	12.34
San Blas 29	IsoB	3	F	5	16.88	12.32
San Blas 29	IsoB	3	M	1	16.84	12.06
San Blas 29	IsoB	3	M	2	16.83	12.14
San Blas 29	IsoB	3	M	3	16.84	12.06
San Blas 29	IsoB	3	M	4	16.81	12.12
San Blas 29	IsoB	3	M	5	16.82	12.13
San Blas 29	IsoB	4	F	1	16.87	12.23
San Blas 29	IsoB	4	F	2	16.88	12.37
San Blas 29	IsoB	4	F	3	16.87	12.45
San Blas 29	IsoB	4	F	4	16.89	12.14
San Blas 29	IsoB	4	F	5	16.88	12.14
San Blas 29	IsoB	4	M	1	16.82	12.22
San Blas 29	IsoB	4	M	2	16.82	12.05
San Blas 29	IsoB	4	M	3	16.82	12.28
San Blas 29	IsoB	4	M	4	16.82	12.09
San Blas 29	IsoB	4	M	5	16.82	12.18
