# Supplementary material for: Natural Genetic Variation and Candidate Genes for Morphological Traits in Drosophila melanogaster
Source: PLoS One. 2016 Jul 26;11(7):e0160069. doi: 10.1371/journal.pone.0160069 (PMC4961385; doi:10.1371/journal.pone.0160069)
Supplement: S11 Appendix — Face width, head width and thorax length measurements corresponding to the studied individuals derived from the complementation tests performed for Reticulon-like1. (XLSX) [file pone.0160069.s011.xlsx]

## Sheet: Reticulon-like1
Sustitution line	Mutant line	Sex	Individual	FW	HW	TL
Chilecito 29	BG02081	F	1	148.92	260.82	292.07
Chilecito 29	BG02081	F	2	145.96	275.49	322
Chilecito 29	BG02081	F	1	144.01	277.12	308.97
Chilecito 29	BG02081	F	2	147.87	269.26	301.76
Chilecito 29	BG02081	F	3	145.5	269.9	301.62
Chilecito 29	BG02081	F	4	139.78	262.55	302.8
Chilecito 29	BG02081	F	5	153.57	262.23	298.69
Chilecito 29	BG02081	F	6	151.56	264.76	305.38
Chilecito 29	BG02081	F	7	150.22	280.08	311.31
Chilecito 29	BG02081	F	8	146.21	263.31	297.7
Chilecito 29	BG02081	F	9	152.4	281.9	314.27
Chilecito 29	BG02081	F	1	153.18	269.67	303.7
Chilecito 29	BG02081	F	2	149.81	269.41	283.24
Chilecito 29	BG02081	F	3	149.16	274.18	312.02
Chilecito 29	BG02081	M	1	125.14	251.05	287.38
Chilecito 29	BG02081	M	2	147.12	263.37	274.64
Chilecito 29	BG02081	M	1	139.79	259.62	283
Chilecito 29	BG02081	M	1	145.21	249.4	274.25
Chilecito 29	BG02081	M	2	125.26	255.38	272.41
Chilecito 29	BG02081	M	3	137.03	249.04	274.24
Chilecito 29	BG02081	M	4	145.24	253.6	270.74
Chilecito 29	BG02081	M	5	144.28	257.42	277.91
Chilecito 29	BG02081	M	6	133	246.81	267.99
Chilecito 29	BG02081	M	7	139.7	244.57	288
Chilecito 29	BG02081	M	8	139.12	247.83	267.87
Chilecito 29	BG02081	M	9	121.38	247.01	265.2
Chilecito 29	BG02081	M	1	133.82	233.79	256.68
Chilecito 29	BG02081	M	2	120.42	232.78	240.45
Chilecito 29	BG02081	M	1	119.44	242.42	267.34
Güemes 269	BG02081	F	1	143	263.01	309.01
Güemes 269	BG02081	F	2	146.82	279.16	317.55
Güemes 269	BG02081	F	3	170.07	295.24	316.8
Güemes 269	BG02081	F	4	150.27	279.32	310.39
Güemes 269	BG02081	F	5	153.39	278.68	308.38
Güemes 269	BG02081	F	1	159.01	271.81	302.17
Güemes 269	BG02081	F	2	144.81	281.43	312.27
Güemes 269	BG02081	F	3	146.74	268.66	309.3
Güemes 269	BG02081	F	4	140.43	273.22	301.47
Güemes 269	BG02081	F	5	148.12	274.96	317.03
Güemes 269	BG02081	F	1	159.46	279.87	298.93
Güemes 269	BG02081	F	2	136.49	271.56	310.89
Güemes 269	BG02081	F	3	146.25	250.89	292.86
Güemes 269	BG02081	F	4	137.12	266.18	298.71
Güemes 269	BG02081	F	1	155.71	270.97	293.33
Güemes 269	BG02081	F	2	135.38	272.3	299.21
Güemes 269	BG02081	F	3	141.45	264.88	286.57
Güemes 269	BG02081	F	4	147.14	269.99	296.02
Güemes 269	BG02081	F	5	146.73	275.14	316.13
Güemes 269	BG02081	F	6	143.22	274.87	302.37
Güemes 269	BG02081	M	1	135.19	259.72	277.09
Güemes 269	BG02081	M	2	136.33	225.5	240.98
Güemes 269	BG02081	M	3	151.65	258.88	261.27
Güemes 269	BG02081	M	4	129.26	253.44	279.66
Güemes 269	BG02081	M	5	128.55	258.32	275.75
Güemes 269	BG02081	M	1	127.77	251.2	262.23
Güemes 269	BG02081	M	2	138.71	243.9	264.82
Güemes 269	BG02081	M	3	147.5	256.22	279.96
Güemes 269	BG02081	M	4	140.43	255.64	278.35
Güemes 269	BG02081	M	5	150.08	255.28	278.8
Güemes 269	BG02081	M	1	138.22	253.6	275.95
Güemes 269	BG02081	M	2	136.47	255.36	270.38
Güemes 269	BG02081	M	3	125.16	233.56	244.3
Güemes 269	BG02081	M	4	123.84	251.77	260
Güemes 269	BG02081	M	1	136.06	251.1	265.65
Güemes 269	BG02081	M	2	139.43	256.78	272.39
Güemes 269	BG02081	M	3	140.8	257.03	255.05
Güemes 269	BG02081	M	4	144.55	254.42	274.85
Güemes 269	BG02081	M	5	147.61	258.16	268
Güemes 269	BG02081	M	6	142.41	261.03	258.91
Jáchal 5	BG02081	F	1	144.28	266.85	310.23
Jáchal 5	BG02081	F	2	142.64	261.27	288.01
Jáchal 5	BG02081	F	3	144.9	267.33	296.06
Jáchal 5	BG02081	F	4	152.31	266.74	299.13
Jáchal 5	BG02081	F	1	155.24	268.83	272.92
Jáchal 5	BG02081	F	2	148.92	273.23	311.11
Jáchal 5	BG02081	F	3	146.54	262.64	297.06
Jáchal 5	BG02081	F	4	136.24	253.14	298.28
Jáchal 5	BG02081	F	5	144.64	258.57	293.98
Jáchal 5	BG02081	F	6	138.45	253.21	277.19
Jáchal 5	BG02081	F	1	152.55	278.79	317.19
Jáchal 5	BG02081	F	2	149.75	267.05	308.08
Jáchal 5	BG02081	F	3	132	259.05	282.78
Jáchal 5	BG02081	F	4	149.28	271.46	325.78
Jáchal 5	BG02081	F	1	140.43	260.32	295.99
Jáchal 5	BG02081	F	2	142.21	269.43	308.66
Jáchal 5	BG02081	F	3	142.14	264.46	294.73
Jáchal 5	BG02081	F	4	147.51	274.13	286.02
Jáchal 5	BG02081	F	5	153.64	278.87	306.49
Jáchal 5	BG02081	F	6	137.71	254.72	286.23
Jáchal 5	BG02081	M	1	138.08	249.69	275.47
Jáchal 5	BG02081	M	2	125.78	243.99	257.33
Jáchal 5	BG02081	M	3	137.9	253.88	274.16
Jáchal 5	BG02081	M	4	127.01	256.32	276.54
Jáchal 5	BG02081	M	1	116.61	228.67	247.1
Jáchal 5	BG02081	M	2	134.24	244.52	249.48
Jáchal 5	BG02081	M	3	147.96	233.11	261.85
Jáchal 5	BG02081	M	4	139.18	225.82	259.16
Jáchal 5	BG02081	M	5	128.1	241.01	250.87
Jáchal 5	BG02081	M	6	114.48	239.01	235.67
Jáchal 5	BG02081	M	1	125.93	250.25	269.33
Jáchal 5	BG02081	M	2	134.24	247.78	267
Jáchal 5	BG02081	M	3	128.16	250.86	270.52
Jáchal 5	BG02081	M	4	128.22	253.62	278.1
Jáchal 5	BG02081	M	5	133.46	248.71	267.85
Jáchal 5	BG02081	M	1	137.64	242.53	245.35
Jáchal 5	BG02081	M	2	147.6	256.77	264.15
Jáchal 5	BG02081	M	3	144.64	268.26	281.33
Jáchal 5	BG02081	M	4	155.24	250.45	270.8
Jáchal 5	BG02081	M	5	141.8	237.78	261.84
Lavalle 12	BG02081	F	1	139.81	255.2	281.9
Lavalle 12	BG02081	F	2	132.41	267.42	298.33
Lavalle 12	BG02081	F	3	126.09	270.42	328.4
Lavalle 12	BG02081	F	4	146.78	278.79	308.75
Lavalle 12	BG02081	F	5	126.81	259.28	285.56
Lavalle 12	BG02081	F	6	138.45	261.44	303.49
Lavalle 12	BG02081	F	1	142.9	273.67	297
Lavalle 12	BG02081	F	2	153.26	275.04	317.08
Lavalle 12	BG02081	F	3	145	266.31	298.21
Lavalle 12	BG02081	F	4	149.72	270.44	301.04
Lavalle 12	BG02081	F	5	152.2	266.6	290.8
Lavalle 12	BG02081	F	1	134.4	270.42	299.61
Lavalle 12	BG02081	F	2	139.54	267.46	299.37
Lavalle 12	BG02081	F	3	147.36	266.49	309.59
Lavalle 12	BG02081	F	4	150.08	278.38	318.1
Lavalle 12	BG02081	F	5	144.36	274.06	310.36
Lavalle 12	BG02081	F	1	142.17	276.1	312.69
Lavalle 12	BG02081	F	2	123.18	246.34	308.88
Lavalle 12	BG02081	F	3	134.4	254.43	283.15
Lavalle 12	BG02081	F	4	139.17	270.78	309.1
Lavalle 12	BG02081	F	5	135.53	248.89	267.03
Lavalle 12	BG02081	M	1	114.77	234.46	271.54
Lavalle 12	BG02081	M	2	146.12	257.24	268.82
Lavalle 12	BG02081	M	3	124.82	245.76	261.54
Lavalle 12	BG02081	M	4	126.44	251.31	256.42
Lavalle 12	BG02081	M	5	126.29	245.97	256.09
Lavalle 12	BG02081	M	1	129.25	251.58	269.65
Lavalle 12	BG02081	M	2	122.09	239.71	253.24
Lavalle 12	BG02081	M	3	118.04	242	252.21
Lavalle 12	BG02081	M	4	130.02	263.01	274.57
Lavalle 12	BG02081	M	5	120.67	253.39	275.53
Lavalle 12	BG02081	M	1	127.02	243.46	269.86
Lavalle 12	BG02081	M	2	127.74	245.8	265.23
Lavalle 12	BG02081	M	3	124.85	248.07	253.39
Lavalle 12	BG02081	M	4	132.54	257.87	279.3
Lavalle 12	BG02081	M	5	135.71	250.67	275.14
Lavalle 12	BG02081	M	1	138.36	250.88	258.91
Lavalle 12	BG02081	M	2	131.55	224.18	250.28
Lavalle 12	BG02081	M	3	132.67	239.72	255.64
Lavalle 12	BG02081	M	4	131.83	240.53	254.06
Lavalle 12	BG02081	M	5	134.63	245.31	270.97
Neuquén 58	BG02081	F	1	140.8	274.19	304.61
Neuquén 58	BG02081	F	2	147.11	270.45	294.73
Neuquén 58	BG02081	F	1	133	270.07	277.99
Neuquén 58	BG02081	F	2	145.15	271.96	304.8
Neuquén 58	BG02081	F	3	135.8	263.5	281.15
Neuquén 58	BG02081	F	4	144.7	264.71	291.25
Neuquén 58	BG02081	F	5	129.63	255.7	288.9
Neuquén 58	BG02081	F	6	142.78	248.5	249.33
Neuquén 58	BG02081	F	7	137.9	255.43	288.98
Neuquén 58	BG02081	F	1	157.46	266	305.41
Neuquén 58	BG02081	F	2	126.62	268.83	301.81
Neuquén 58	BG02081	F	3	132.01	258.03	275.12
Neuquén 58	BG02081	F	4	144.31	276.68	305.2
Neuquén 58	BG02081	F	5	145.91	263.25	304.54
Neuquén 58	BG02081	F	6	134.46	253.43	297.08
Neuquén 58	BG02081	F	7	136.19	263.96	280.07
Neuquén 58	BG02081	F	1	150.38	276.59	302.95
Neuquén 58	BG02081	F	2	132.19	264.17	269.4
Neuquén 58	BG02081	F	3	140.36	267.2	295.67
Neuquén 58	BG02081	F	4	128.32	270.85	295.61
Neuquén 58	BG02081	M	1	142.14	257.64	258.94
Neuquén 58	BG02081	M	2	127.35	249.16	266.09
Neuquén 58	BG02081	M	3	134.35	261.61	274.8
Neuquén 58	BG02081	M	4	139.7	255.2	267.32
Neuquén 58	BG02081	M	5	144.94	261.45	262.01
Neuquén 58	BG02081	M	1	114.28	230.47	248.21
Neuquén 58	BG02081	M	2	137.24	250.42	279.03
Neuquén 58	BG02081	M	3	128.16	242.39	238.4
Neuquén 58	BG02081	M	4	146.37	252.52	261.96
Neuquén 58	BG02081	M	5	129.56	254.15	268.21
Neuquén 58	BG02081	M	1	153.39	256.94	257.39
Neuquén 58	BG02081	M	2	133.36	254.42	264.39
Neuquén 58	BG02081	M	3	141.22	246.78	273.23
Neuquén 58	BG02081	M	4	140.03	257.28	276.15
Neuquén 58	BG02081	M	5	136.82	241.22	257.39
Neuquén 58	BG02081	M	6	140.43	253.5	262.19
Neuquén 58	BG02081	M	7	127.53	250.02	245.7
Neuquén 58	BG02081	M	8	131.53	234.44	252.05
Neuquén 58	BG02081	M	1	145.25	264.58	252.56
Neuquén 58	BG02081	M	2	136.12	256.67	272.39
San Blas 29	BG02081	F	1	156.97	275.05	280.3
San Blas 29	BG02081	F	2	145.65	277.07	294.77
San Blas 29	BG02081	F	3	141.01	274.59	291.73
San Blas 29	BG02081	F	4	150.71	272.72	299.35
San Blas 29	BG02081	F	5	147.12	261.48	275.14
San Blas 29	BG02081	F	1	150.42	281.58	297.53
San Blas 29	BG02081	F	2	152.07	277.49	294.64
San Blas 29	BG02081	F	3	145.83	278.04	306.47
San Blas 29	BG02081	F	4	139.84	280.81	306.47
San Blas 29	BG02081	F	5	147.41	279.35	321.12
San Blas 29	BG02081	F	1	140.8	275.52	295.17
San Blas 29	BG02081	F	2	144.92	274.18	280.85
San Blas 29	BG02081	F	3	138.65	271.43	283.28
San Blas 29	BG02081	F	4	147.72	272.47	294.25
San Blas 29	BG02081	F	5	151.21	262.8	294.61
San Blas 29	BG02081	F	1	156.59	274.24	287.42
San Blas 29	BG02081	F	2	147.03	260.23	290.11
San Blas 29	BG02081	F	3	146.82	269.85	293.06
San Blas 29	BG02081	F	4	155.93	271.31	287.24
San Blas 29	BG02081	F	5	135.72	268	285.56
San Blas 29	BG02081	M	1	138.06	256.76	264.6
San Blas 29	BG02081	M	2	128.44	254.48	259.94
San Blas 29	BG02081	M	3	136.12	260.45	273.65
San Blas 29	BG02081	M	4	138.72	252.37	257.19
San Blas 29	BG02081	M	5	137.82	257.53	278.95
San Blas 29	BG02081	M	1	118.34	244.82	250.8
San Blas 29	BG02081	M	2	129.14	255.95	265.56
San Blas 29	BG02081	M	3	137.56	253.56	251.08
San Blas 29	BG02081	M	4	153.44	254.28	275.02
San Blas 29	BG02081	M	5	134.73	252.57	275.51
San Blas 29	BG02081	M	1	128.32	243.76	243.01
San Blas 29	BG02081	M	2	119.21	242.03	254.89
San Blas 29	BG02081	M	3	120.3	237.56	241.3
San Blas 29	BG02081	M	4	143.69	246.59	261.63
San Blas 29	BG02081	M	5	146.7	258.69	269.68
San Blas 29	BG02081	M	1	132.41	233	268.56
San Blas 29	BG02081	M	2	118.61	252.72	258.61
San Blas 29	BG02081	M	3	131.73	249.54	250.69
San Blas 29	BG02081	M	4	143.1	247.7	276.28
San Blas 29	BG02081	M	5	139.43	249.81	251.56
Chilecito 29	IsoB	F	1	147.09	270.07	311.21
Chilecito 29	IsoB	F	2	136.24	266.15	303.44
Chilecito 29	IsoB	F	3	141.42	268	301.23
Chilecito 29	IsoB	F	1	150.46	262.83	301.94
Chilecito 29	IsoB	F	2	145.26	268.17	297.63
Chilecito 29	IsoB	F	3	139.09	273.65	298.53
Chilecito 29	IsoB	F	4	154.39	276.42	290.24
Chilecito 29	IsoB	F	5	145.12	268.12	308.33
Chilecito 29	IsoB	F	6	158.11	271.05	308.6
Chilecito 29	IsoB	F	7	151.48	256.16	276.83
Chilecito 29	IsoB	F	1	148.39	275.66	302.34
Chilecito 29	IsoB	F	2	138.22	263.93	304.12
Chilecito 29	IsoB	F	3	151.08	266.99	289.46
Chilecito 29	IsoB	F	4	135.09	263.01	295.33
Chilecito 29	IsoB	F	5	138	261.3	278.26
Chilecito 29	IsoB	F	6	147.63	262.69	291.29
Chilecito 29	IsoB	F	1	163.17	276.13	303.82
Chilecito 29	IsoB	F	2	157.49	273.25	320.66
Chilecito 29	IsoB	F	3	147.92	267.37	299.08
Chilecito 29	IsoB	F	4	137.41	275.18	301.39
Chilecito 29	IsoB	M	1	134.4	248.07	274.19
Chilecito 29	IsoB	M	2	138.5	254.53	290.41
Chilecito 29	IsoB	M	3	131.5	260.43	284.4
Chilecito 29	IsoB	M	4	137.19	248.2	267.84
Chilecito 29	IsoB	M	1	128.36	254.47	271.45
Chilecito 29	IsoB	M	2	141.82	254.61	269.56
Chilecito 29	IsoB	M	3	125.24	256.86	264.2
Chilecito 29	IsoB	M	4	123.23	254.7	278.17
Chilecito 29	IsoB	M	1	126.4	245.81	259.38
Chilecito 29	IsoB	M	2	150.55	251.29	272.62
Chilecito 29	IsoB	M	3	146.87	266.69	290.93
Chilecito 29	IsoB	M	4	137.03	238.02	244.75
Chilecito 29	IsoB	M	5	141.44	246.43	258.02
Chilecito 29	IsoB	M	6	145.73	248.64	259.67
Chilecito 29	IsoB	M	1	141.68	265	282.8
Chilecito 29	IsoB	M	2	144.03	251.16	281.66
Chilecito 29	IsoB	M	3	139.52	258.7	278.1
Chilecito 29	IsoB	M	4	143.74	246.11	270.63
Güemes 269	IsoB	F	1	136.69	251.86	281.11
Güemes 269	IsoB	F	2	157.7	274.93	312.26
Güemes 269	IsoB	F	3	130.12	265.93	297.2
Güemes 269	IsoB	F	4	142.64	252.73	260.53
Güemes 269	IsoB	F	5	118.79	255.2	278.78
Güemes 269	IsoB	F	1	159.21	290.34	321.97
Güemes 269	IsoB	F	2	139.7	259.42	282.21
Güemes 269	IsoB	F	3	158.14	262.19	322.05
Güemes 269	IsoB	F	4	119.36	212.6	246.02
Güemes 269	IsoB	F	1	146.17	286.67	306.07
Güemes 269	IsoB	F	2	153.21	278.58	292.86
Güemes 269	IsoB	F	3	137.32	253.4	280.81
Güemes 269	IsoB	F	4	141.03	259.41	275.33
Güemes 269	IsoB	F	5	134.89	258.07	304.87
Güemes 269	IsoB	F	6	143.81	270.28	301.98
Güemes 269	IsoB	F	1	128.14	269.8	286.56
Güemes 269	IsoB	F	2	140	264.37	284.11
Güemes 269	IsoB	F	3	144.07	265.59	284.95
Güemes 269	IsoB	F	4	149.45	270.91	287.94
Güemes 269	IsoB	F	5	153.05	279.09	301.12
Güemes 269	IsoB	M	1	141.03	252.12	271.81
Güemes 269	IsoB	M	2	120.81	246.03	269.76
Güemes 269	IsoB	M	3	113.6	240.35	261.28
Güemes 269	IsoB	M	4	135.06	241.02	255.22
Güemes 269	IsoB	M	5	132.08	257.11	278.03
Güemes 269	IsoB	M	1	130.63	248.28	272.13
Güemes 269	IsoB	M	2	134.09	229.96	253.03
Güemes 269	IsoB	M	3	130.6	258.23	267.08
Güemes 269	IsoB	M	4	129	256.43	267.23
Güemes 269	IsoB	M	1	124.92	252.72	269.46
Güemes 269	IsoB	M	2	136.57	247.99	267.09
Güemes 269	IsoB	M	3	125.9	221.31	226.43
Güemes 269	IsoB	M	4	126.85	256.2	285.95
Güemes 269	IsoB	M	1	135.21	245.93	265.35
Güemes 269	IsoB	M	2	132.85	251.45	255.14
Güemes 269	IsoB	M	3	120	248.56	266.6
Güemes 269	IsoB	M	4	151.49	256.45	267.32
Güemes 269	IsoB	M	5	130.61	251.51	260.23
Güemes 269	IsoB	M	6	122.8	243.79	268.8
Güemes 269	IsoB	M	7	139.29	246.22	261.63
Jáchal 5	IsoB	F	1	152.27	266.42	322
Jáchal 5	IsoB	F	2	149.4	269.67	298.72
Jáchal 5	IsoB	F	3	143.59	268.08	300.84
Jáchal 5	IsoB	F	4	135.99	274.61	315.04
Jáchal 5	IsoB	F	5	125.78	252.79	283.21
Jáchal 5	IsoB	F	1	147.05	275.28	258.85
Jáchal 5	IsoB	F	2	139.27	279.61	312
Jáchal 5	IsoB	F	3	151.4	277.95	313.25
Jáchal 5	IsoB	F	4	140.94	275.07	303.99
Jáchal 5	IsoB	F	5	144.26	274.88	302.69
Jáchal 5	IsoB	F	1	150.22	279.87	308.78
Jáchal 5	IsoB	F	2	151.65	272.42	312.03
Jáchal 5	IsoB	F	3	150.4	275.73	295
Jáchal 5	IsoB	F	4	143.89	261.84	301.86
Jáchal 5	IsoB	F	5	152.31	282.93	298.8
Jáchal 5	IsoB	F	1	148.61	273.62	307.57
Jáchal 5	IsoB	F	2	118.53	270.65	296.82
Jáchal 5	IsoB	F	3	145.21	279.93	306.28
Jáchal 5	IsoB	F	4	151.65	277.22	300.67
Jáchal 5	IsoB	F	5	140.81	274.39	311.29
Jáchal 5	IsoB	M	1	141.61	252.98	273.19
Jáchal 5	IsoB	M	2	122.49	256.76	265.1
Jáchal 5	IsoB	M	3	139.95	257.5	268.05
Jáchal 5	IsoB	M	4	140.09	260.93	288.38
Jáchal 5	IsoB	M	5	142.2	268.29	292.56
Jáchal 5	IsoB	M	1	129.76	235.13	267.68
Jáchal 5	IsoB	M	2	136.95	252.25	272.36
Jáchal 5	IsoB	M	3	125.25	256.91	273.1
Jáchal 5	IsoB	M	4	138.58	262.29	265.11
Jáchal 5	IsoB	M	5	141.32	263.89	275.76
Jáchal 5	IsoB	M	1	133.82	258.04	286.92
Jáchal 5	IsoB	M	2	140.55	258.66	293.82
Jáchal 5	IsoB	M	3	131.76	250.45	285.05
Jáchal 5	IsoB	M	4	127.1	258.7	262.98
Jáchal 5	IsoB	M	5	143.59	256.44	287.36
Jáchal 5	IsoB	M	1	135.79	262.07	276.74
Jáchal 5	IsoB	M	2	134.83	263.96	283.45
Jáchal 5	IsoB	M	3	140.24	255.98	273.4
Jáchal 5	IsoB	M	4	141.87	262.77	288.2
Jáchal 5	IsoB	M	5	137.2	248.6	266.15
Lavalle 12	IsoB	F	1	141.66	277.19	293.83
Lavalle 12	IsoB	F	2	144.51	261.02	271.02
Lavalle 12	IsoB	F	3	121.33	260.65	296.92
Lavalle 12	IsoB	F	4	138.64	273.27	312.75
Lavalle 12	IsoB	F	5	134.71	269.46	300.06
Lavalle 12	IsoB	F	1	145.72	255.22	288.77
Lavalle 12	IsoB	F	2	134.38	251.21	284.4
Lavalle 12	IsoB	F	3	140.13	267.09	307.2
Lavalle 12	IsoB	F	4	140.42	279.87	318.15
Lavalle 12	IsoB	F	5	140.69	270.48	321.07
Lavalle 12	IsoB	F	6	135	255.13	276.55
Lavalle 12	IsoB	F	7	139.09	275.54	304.9
Lavalle 12	IsoB	F	1	136.19	271.59	304.92
Lavalle 12	IsoB	F	2	145.03	265	297.2
Lavalle 12	IsoB	F	3	144.94	278.6	303.76
Lavalle 12	IsoB	F	4	141.23	269.24	304.47
Lavalle 12	IsoB	F	5	142.24	274.19	296.52
Lavalle 12	IsoB	F	1	145.45	270.08	315.33
Lavalle 12	IsoB	F	2	138.42	259.14	290.5
Lavalle 12	IsoB	F	3	123	248.67	270.43
Lavalle 12	IsoB	M	1	131.88	253.51	269.15
Lavalle 12	IsoB	M	2	136.03	253.01	257.73
Lavalle 12	IsoB	M	3	124.48	220.51	234.87
Lavalle 12	IsoB	M	4	109.17	235.61	238.19
Lavalle 12	IsoB	M	1	131.85	255.36	265.66
Lavalle 12	IsoB	M	2	139	269.15	277.36
Lavalle 12	IsoB	M	3	134.85	263.54	273.53
Lavalle 12	IsoB	M	1	139.09	247.76	269.88
Lavalle 12	IsoB	M	1	136.36	251.19	269.24
Lavalle 12	IsoB	M	1	141.03	267.57	264.22
Lavalle 12	IsoB	M	2	136.95	249.61	273.64
Lavalle 12	IsoB	M	3	108.67	250.89	265.23
Lavalle 12	IsoB	M	4	129.84	258.91	273.47
Lavalle 12	IsoB	M	5	122.38	240.67	266.18
Lavalle 12	IsoB	M	6	131.53	250.06	273.64
Lavalle 12	IsoB	M	7	126.66	244.44	258.15
Lavalle 12	IsoB	M	8	133.41	250.2	260.82
Lavalle 12	IsoB	M	9	135.8	250.6	261.96
Lavalle 12	IsoB	M	1	116.69	240.57	252.56
Lavalle 12	IsoB	M	2	118	245.02	249.23
Lavalle 12	IsoB	M	3	129.54	258.81	293.04
Lavalle 12	IsoB	M	4	138.09	253.44	266.25
Neuquén 58	IsoB	F	1	150.71	289.43	313.65
Neuquén 58	IsoB	F	2	150.08	278.82	310.74
Neuquén 58	IsoB	F	3	141.17	278.82	304.24
Neuquén 58	IsoB	F	4	141.01	280.49	301.26
Neuquén 58	IsoB	F	5	152	275.12	315.83
Neuquén 58	IsoB	F	1	151.33	273.72	299.34
Neuquén 58	IsoB	F	2	132.42	263.86	330.22
Neuquén 58	IsoB	F	3	140.04	275.98	304.14
Neuquén 58	IsoB	F	4	139.52	262.92	287.41
Neuquén 58	IsoB	F	5	129.87	275.05	290.52
Neuquén 58	IsoB	F	1	145.78	271.01	305.85
Neuquén 58	IsoB	F	2	158.26	289.5	314.88
Neuquén 58	IsoB	F	3	155.66	281.26	322.91
Neuquén 58	IsoB	F	4	149.68	281.23	322.19
Neuquén 58	IsoB	F	5	149.25	272.81	303.64
Neuquén 58	IsoB	F	1	151.45	281.68	305.59
Neuquén 58	IsoB	F	2	158.38	281.37	323.37
Neuquén 58	IsoB	F	3	145.1	286.02	298.97
Neuquén 58	IsoB	F	4	147.5	270.41	310.65
Neuquén 58	IsoB	F	5	150.27	286.3	313.08
Neuquén 58	IsoB	M	1	140.92	250.8	272.39
Neuquén 58	IsoB	M	2	134.62	242.32	261.62
Neuquén 58	IsoB	M	3	141.2	264.61	268.08
Neuquén 58	IsoB	M	4	134.54	269.67	264.07
Neuquén 58	IsoB	M	5	136.4	279.34	293.1
Neuquén 58	IsoB	M	1	139.13	257.15	273.42
Neuquén 58	IsoB	M	2	144.4	262.62	284.74
Neuquén 58	IsoB	M	3	122.43	251.72	268.81
Neuquén 58	IsoB	M	4	137.61	241.01	254
Neuquén 58	IsoB	M	5	138.68	265.8	300.4
Neuquén 58	IsoB	M	6	125.2	245.6	269.07
Neuquén 58	IsoB	M	1	139.86	259.13	283
Neuquén 58	IsoB	M	2	141.44	261.22	284.62
Neuquén 58	IsoB	M	3	135.8	261.81	283.47
Neuquén 58	IsoB	M	4	137.09	258.7	268.74
Neuquén 58	IsoB	M	5	137.19	264.2	273.19
Neuquén 58	IsoB	M	1	148.01	262	305.25
Neuquén 58	IsoB	M	2	136	261.28	271.11
Neuquén 58	IsoB	M	3	133.93	253.95	263.77
Neuquén 58	IsoB	M	4	141.89	265.35	274.59
Neuquén 58	IsoB	M	5	144.25	265.75	295.72
San Blas 29	IsoB	F	1	159.3	288.14	312.74
San Blas 29	IsoB	F	2	136.62	276.13	316.86
San Blas 29	IsoB	F	3	154.01	276.63	291.93
San Blas 29	IsoB	F	4	134.54	275.22	305.63
San Blas 29	IsoB	F	5	153.39	287.79	330.76
San Blas 29	IsoB	F	1	145.43	268.13	312.7
San Blas 29	IsoB	F	2	146.29	274.05	307.95
San Blas 29	IsoB	F	3	147.41	278.06	291.36
San Blas 29	IsoB	F	4	138.03	272.52	319.58
San Blas 29	IsoB	F	5	153.06	281.71	297.2
San Blas 29	IsoB	F	1	156.44	289.85	327.83
San Blas 29	IsoB	F	2	132.31	273.22	298.57
San Blas 29	IsoB	F	3	151.46	273.51	290.26
San Blas 29	IsoB	F	4	146.11	279.43	306.34
San Blas 29	IsoB	F	5	152.16	284.57	299.11
San Blas 29	IsoB	F	1	152.49	285.58	301.88
San Blas 29	IsoB	F	2	147.17	273.41	305.37
San Blas 29	IsoB	F	3	142.27	277.32	295
San Blas 29	IsoB	F	4	161.24	279.87	302.32
San Blas 29	IsoB	F	5	150.75	278.1	301.9
San Blas 29	IsoB	M	1	127.95	229.83	239.12
San Blas 29	IsoB	M	2	148.98	259.33	270.69
San Blas 29	IsoB	M	3	147.9	260.43	275.57
San Blas 29	IsoB	M	4	126.65	255.93	254.88
San Blas 29	IsoB	M	5	140.23	252.2	245.46
San Blas 29	IsoB	M	1	148.08	255.16	269.95
San Blas 29	IsoB	M	2	145.25	259.59	271.92
San Blas 29	IsoB	M	3	152.12	256.6	275.64
San Blas 29	IsoB	M	4	126.65	257.61	275.97
San Blas 29	IsoB	M	5	126.1	232.05	236.23
San Blas 29	IsoB	M	1	147.12	266.27	272.97
San Blas 29	IsoB	M	2	134.83	264.61	286.5
San Blas 29	IsoB	M	3	133.78	267.03	282.68
San Blas 29	IsoB	M	4	131.05	262.77	279.86
San Blas 29	IsoB	M	5	137.61	256.84	263.3
San Blas 29	IsoB	M	1	130.21	253.21	276.24
San Blas 29	IsoB	M	2	142.43	257.5	271.69
San Blas 29	IsoB	M	3	143.03	257.53	269.31
San Blas 29	IsoB	M	4	132.92	261.37	276.66
San Blas 29	IsoB	M	5	143.69	255.27	273.63
