# Supplementary material for: Natural Genetic Variation and Candidate Genes for Morphological Traits in Drosophila melanogaster
Source: PLoS One. 2016 Jul 26;11(7):e0160069. doi: 10.1371/journal.pone.0160069 (PMC4961385; doi:10.1371/journal.pone.0160069)
Supplement: S13 Appendix — Face width, head width and thorax length measurements corresponding to the studied individuals derived from the complementation tests performed for jing. (XLSX) [file pone.0160069.s013.xlsx]

## Sheet: CG14478
Sustitution line	Mutant line	Sex	Individual	FW	HW	TL
Chilecito 29	BG02314	F	1	134.62	263.14	294.55
Chilecito 29	BG02314	F	2	144.53	270.97	316.55
Chilecito 29	BG02314	F	3	147.01	279	297
Chilecito 29	BG02314	F	4	126.24	267.04	296.82
Chilecito 29	BG02314	F	5	134.38	269.42	289.29
Chilecito 29	BG02314	F	1	161.4	268.54	294.08
Chilecito 29	BG02314	F	2	152.2	277	307.46
Chilecito 29	BG02314	F	3	150.48	275.77	306.91
Chilecito 29	BG02314	F	4	137.18	259.43	283.75
Chilecito 29	BG02314	F	5	147.31	266.66	298.52
Chilecito 29	BG02314	F	1	141.32	266.55	282.76
Chilecito 29	BG02314	F	2	151.99	269.03	311.24
Chilecito 29	BG02314	F	3	157.7	278.38	311.83
Chilecito 29	BG02314	F	4	151.72	271.53	295.17
Chilecito 29	BG02314	F	5	154.64	279.72	302.2
Chilecito 29	BG02314	F	1	152.86	264.86	292.2
Chilecito 29	BG02314	F	2	140.87	279.4	317.23
Chilecito 29	BG02314	F	3	153.03	276.02	306.96
Chilecito 29	BG02314	F	4	150.01	279.38	310.89
Chilecito 29	BG02314	F	5	147.83	270.82	291.34
Chilecito 29	BG02314	M	1	134.36	239.01	262.49
Chilecito 29	BG02314	M	2	125.9	242.26	247.68
Chilecito 29	BG02314	M	3	131.38	229.24	238.4
Chilecito 29	BG02314	M	4	133.81	244.1	263.8
Chilecito 29	BG02314	M	1	132.7	248.58	267.85
Chilecito 29	BG02314	M	2	135.93	257.75	263.37
Chilecito 29	BG02314	M	3	127.63	257.79	277
Chilecito 29	BG02314	M	4	131.23	233.81	242.53
Chilecito 29	BG02314	M	5	144.67	254.34	268.48
Chilecito 29	BG02314	M	1	132.28	246.29	260.86
Chilecito 29	BG02314	M	2	126.66	258.4	262.42
Chilecito 29	BG02314	M	3	139.94	254.1	276.74
Chilecito 29	BG02314	M	4	136.33	250.89	268.37
Chilecito 29	BG02314	M	5	134.71	244.79	267.16
Chilecito 29	BG02314	M	1	142.3	261.71	279.03
Chilecito 29	BG02314	M	2	121.59	238.65	252.62
Chilecito 29	BG02314	M	3	147.23	259.11	272.59
Chilecito 29	BG02314	M	4	134.46	258.28	270.08
Chilecito 29	BG02314	M	5	134.08	255	275.77
Güemes 269	BG02314	F	1	143	276.05	298.92
Güemes 269	BG02314	F	2	143.74	277.32	297.96
Güemes 269	BG02314	F	3	156.63	269.74	298.2
Güemes 269	BG02314	F	4	153.18	269.82	301.24
Güemes 269	BG02314	F	5	157.99	281.58	305.11
Güemes 269	BG02314	F	1	155.24	269.94	300.15
Güemes 269	BG02314	F	2	148.66	280.18	311.58
Güemes 269	BG02314	F	3	141.44	272.61	292.43
Güemes 269	BG02314	F	4	141.17	269.67	291.36
Güemes 269	BG02314	F	5	144.52	267.85	290.69
Güemes 269	BG02314	F	1	149.12	282.06	305.94
Güemes 269	BG02314	F	2	144.84	263.75	294.77
Güemes 269	BG02314	F	3	144.14	269.05	293.2
Güemes 269	BG02314	F	4	137.79	272.04	286.77
Güemes 269	BG02314	F	5	135.38	271.81	306.2
Güemes 269	BG02314	F	1	145.52	267.03	285.46
Güemes 269	BG02314	F	2	146.12	268.78	291.78
Güemes 269	BG02314	F	3	133.65	266.63	285.43
Güemes 269	BG02314	F	4	144.14	271.06	297.67
Güemes 269	BG02314	F	5	147.49	273.89	299.28
Güemes 269	BG02314	M	1	145.42	259.46	266.81
Güemes 269	BG02314	M	2	145.6	261.72	278.49
Güemes 269	BG02314	M	3	138.35	245.22	262.55
Güemes 269	BG02314	M	4	139.79	255.37	265.24
Güemes 269	BG02314	M	5	137.71	253.95	252.2
Güemes 269	BG02314	M	1	125.87	254.31	248.07
Güemes 269	BG02314	M	2	136.5	257.19	263.62
Güemes 269	BG02314	M	3	131	258.01	269.3
Güemes 269	BG02314	M	4	127.39	256.56	268.27
Güemes 269	BG02314	M	5	133.54	255.13	270.3
Güemes 269	BG02314	M	1	124.26	258.12	276.68
Güemes 269	BG02314	M	2	132.2	261.09	277.28
Güemes 269	BG02314	M	3	138.44	256.94	270
Güemes 269	BG02314	M	4	135.06	250.45	257.77
Güemes 269	BG02314	M	5	131.64	254.07	267.02
Güemes 269	BG02314	M	1	130.36	261.54	269
Güemes 269	BG02314	M	2	129.1	247.92	262.03
Güemes 269	BG02314	M	3	118.68	260.26	267.78
Güemes 269	BG02314	M	4	141.06	247.21	264.91
Güemes 269	BG02314	M	5	130.5	253.95	272.96
Jáchal 5	BG02314	F	1	142.47	272.98	298.08
Jáchal 5	BG02314	F	2	143.78	275.49	305.83
Jáchal 5	BG02314	F	3	127.32	265.22	291.3
Jáchal 5	BG02314	F	4	143.4	265.75	283.11
Jáchal 5	BG02314	F	5	145.5	263.74	302.17
Jáchal 5	BG02314	F	1	146.18	264.15	297.58
Jáchal 5	BG02314	F	2	152.19	271.4	304.33
Jáchal 5	BG02314	F	1	132	257.31	284.87
Jáchal 5	BG02314	F	2	152.83	277.03	305.16
Jáchal 5	BG02314	F	3	152.87	276.48	308.46
Jáchal 5	BG02314	F	4	137.97	266.74	298.28
Jáchal 5	BG02314	F	5	141.48	267.2	286.76
Jáchal 5	BG02314	F	6	149.2	270.04	304.96
Jáchal 5	BG02314	F	7	148.27	272.47	310.62
Jáchal 5	BG02314	F	8	142.34	264.39	295.2
Jáchal 5	BG02314	F	1	143.81	270	302.33
Jáchal 5	BG02314	F	2	154.99	278	307.16
Jáchal 5	BG02314	F	3	144.25	269.79	301.33
Jáchal 5	BG02314	F	4	133.81	267.17	293.64
Jáchal 5	BG02314	F	5	146.99	270.75	308.83
Jáchal 5	BG02314	M	1	137.79	256.85	265.18
Jáchal 5	BG02314	M	2	130.6	252.23	270.97
Jáchal 5	BG02314	M	3	129.55	253.18	273.43
Jáchal 5	BG02314	M	4	124.19	249.6	251.98
Jáchal 5	BG02314	M	5	143.13	254.05	269.47
Jáchal 5	BG02314	M	1	129.07	252.38	283.55
Jáchal 5	BG02314	M	2	137.23	250.29	271.2
Jáchal 5	BG02314	M	3	119.85	249.95	266.59
Jáchal 5	BG02314	M	4	122.44	255.88	274.77
Jáchal 5	BG02314	M	5	131.49	259.61	271.74
Jáchal 5	BG02314	M	1	131.64	250.45	270.05
Jáchal 5	BG02314	M	2	133	258.01	263.11
Jáchal 5	BG02314	M	3	130.17	245.46	266.93
Jáchal 5	BG02314	M	4	136.01	254.61	263.64
Jáchal 5	BG02314	M	5	122.25	247.39	266.9
Jáchal 5	BG02314	M	1	139.84	251.53	274.49
Jáchal 5	BG02314	M	2	136.93	252.67	266.66
Jáchal 5	BG02314	M	3	135.45	250.39	257.9
Jáchal 5	BG02314	M	4	140.89	256.72	269.7
Jáchal 5	BG02314	M	5	143.39	248.6	269.26
Lavalle 12	BG02314	F	1	140.89	261.27	283.32
Lavalle 12	BG02314	F	2	140.36	262.62	281.81
Lavalle 12	BG02314	F	3	142	272	293.16
Lavalle 12	BG02314	F	4	141.06	263.14	293.59
Lavalle 12	BG02314	F	5	139.09	258.86	281.47
Lavalle 12	BG02314	F	1	138.74	265.14	295.88
Lavalle 12	BG02314	F	2	135.64	259.34	287.69
Lavalle 12	BG02314	F	3	133.23	267.37	301.14
Lavalle 12	BG02314	F	4	133.09	271.25	294.15
Lavalle 12	BG02314	F	5	125.32	272.42	286.92
Lavalle 12	BG02314	F	1	137.77	271.53	301.99
Lavalle 12	BG02314	F	2	141.01	275.51	299.11
Lavalle 12	BG02314	F	3	140.46	256.85	289.11
Lavalle 12	BG02314	F	4	132.38	269.67	291.2
Lavalle 12	BG02314	F	5	134.39	264.57	286.56
Lavalle 12	BG02314	F	6	137.32	271.98	301.71
Lavalle 12	BG02314	F	1	135.59	259.35	280.22
Lavalle 12	BG02314	F	2	130.27	248.17	277.27
Lavalle 12	BG02314	F	3	143.4	275.5	297.6
Lavalle 12	BG02314	F	4	143.68	262.39	300.82
Lavalle 12	BG02314	M	1	126	231.18	249.54
Lavalle 12	BG02314	M	2	116.25	240.03	255.92
Lavalle 12	BG02314	M	3	134.18	258.01	282.72
Lavalle 12	BG02314	M	4	118.51	240.01	266.85
Lavalle 12	BG02314	M	5	120.55	255.33	272.08
Lavalle 12	BG02314	M	1	128.88	237.81	247.01
Lavalle 12	BG02314	M	2	118.19	255.39	258.04
Lavalle 12	BG02314	M	3	132.97	242.72	258.38
Lavalle 12	BG02314	M	4	129.47	249.61	266.1
Lavalle 12	BG02314	M	5	138.97	255.57	263.93
Lavalle 12	BG02314	M	1	131.55	255.64	283.39
Lavalle 12	BG02314	M	2	126.04	258	264.7
Lavalle 12	BG02314	M	3	127.02	254.02	276.94
Lavalle 12	BG02314	M	4	123.98	248.28	264.82
Lavalle 12	BG02314	M	5	142.41	261.49	273.01
Lavalle 12	BG02314	M	1	126.67	246.09	265.32
Lavalle 12	BG02314	M	2	114.21	247.39	268.78
Lavalle 12	BG02314	M	3	129.26	247.63	241.87
Lavalle 12	BG02314	M	4	131.24	248.81	267.72
Lavalle 12	BG02314	M	5	121.2	252.29	266.74
Neuquén 58	BG02314	F	1	138.8	269.71	294.2
Neuquén 58	BG02314	F	1	164.11	306.42	326.67
Neuquén 58	BG02314	F	2	154.56	279.52	321.66
Neuquén 58	BG02314	F	3	147.72	285.55	304.07
Neuquén 58	BG02314	F	4	140.24	262.07	297.93
Neuquén 58	BG02314	F	1	154.43	288.28	310.1
Neuquén 58	BG02314	F	2	161.11	295.21	302
Neuquén 58	BG02314	F	3	147.71	287.22	307.38
Neuquén 58	BG02314	F	4	135.09	277.84	294.82
Neuquén 58	BG02314	F	5	146.6	282.61	297.42
Neuquén 58	BG02314	M	1	137.3	253.27	253.57
Neuquén 58	BG02314	M	2	136.78	256.22	276.9
Neuquén 58	BG02314	M	1	132.85	270.09	291.73
Neuquén 58	BG02314	M	2	127.29	265.75	284.68
Neuquén 58	BG02314	M	3	129.87	254.68	271.49
Neuquén 58	BG02314	M	1	129.84	252.21	259.11
Neuquén 58	BG02314	M	2	143.39	261.71	283.3
Neuquén 58	BG02314	M	3	136.95	253.31	273.21
Neuquén 58	BG02314	M	4	149.94	265.65	277.46
Neuquén 58	BG02314	M	5	132.23	235.3	271.19
Neuquén 58	BG02314	M	6	135.93	264.8	280.59
Neuquén 58	BG02314	M	7	130.38	238.1	276.48
San Blas 29	BG02314	F	1	152.55	282.64	309.38
San Blas 29	BG02314	F	2	148.64	282.84	319.51
San Blas 29	BG02314	F	3	145.43	274.8	299.9
San Blas 29	BG02314	F	4	133.3	254.2	276.46
San Blas 29	BG02314	F	5	129.81	266.84	289.98
San Blas 29	BG02314	F	1	153.45	280.75	313.36
San Blas 29	BG02314	F	2	150.14	267.28	299.3
San Blas 29	BG02314	F	3	132.56	271.02	296.74
San Blas 29	BG02314	F	4	158.6	285.18	297.43
San Blas 29	BG02314	F	5	154.54	283.8	329.46
San Blas 29	BG02314	F	1	145.78	273.79	311.68
San Blas 29	BG02314	F	2	140.46	270.73	301.57
San Blas 29	BG02314	F	3	139.06	264.17	280.83
San Blas 29	BG02314	F	4	129.31	257.28	284.99
San Blas 29	BG02314	F	5	152.61	265.14	293.21
San Blas 29	BG02314	F	1	131	264.03	294.95
San Blas 29	BG02314	F	2	150.57	268.82	310.01
San Blas 29	BG02314	F	3	138.36	271.6	308.08
San Blas 29	BG02314	F	4	147.05	268	303.9
San Blas 29	BG02314	F	5	147.17	273.41	294.39
San Blas 29	BG02314	M	1	119	241.54	248.28
San Blas 29	BG02314	M	2	124.2	254.95	263.43
San Blas 29	BG02314	M	1	127.14	249.61	279.2
San Blas 29	BG02314	M	2	142.27	251.29	262.01
San Blas 29	BG02314	M	3	146.01	260.39	276
San Blas 29	BG02314	M	4	135.06	265.32	278.35
San Blas 29	BG02314	M	5	146.1	246.09	277.35
San Blas 29	BG02314	M	1	120.81	254.57	265.83
San Blas 29	BG02314	M	2	133.42	251.61	260.25
San Blas 29	BG02314	M	3	129.27	236.92	245.13
San Blas 29	BG02314	M	4	141.51	246.98	267.62
San Blas 29	BG02314	M	5	135.92	259.7	271.81
San Blas 29	BG02314	M	6	139.49	257.17	265.8
San Blas 29	BG02314	M	1	124.15	260.86	279.08
San Blas 29	BG02314	M	2	133	225.01	294.82
San Blas 29	BG02314	M	3	144.1	260.91	280.93
San Blas 29	BG02314	M	4	137.75	266.56	327.33
San Blas 29	BG02314	M	5	128.55	264.66	271.06
San Blas 29	BG02314	M	6	151.54	264.68	271.5
Chilecito 29	IsoB	F	1	147.09	270.07	311.21
Chilecito 29	IsoB	F	2	136.24	266.15	303.44
Chilecito 29	IsoB	F	3	141.42	268	301.23
Chilecito 29	IsoB	F	1	150.46	262.83	301.94
Chilecito 29	IsoB	F	2	145.26	268.17	297.63
Chilecito 29	IsoB	F	3	139.09	273.65	298.53
Chilecito 29	IsoB	F	4	154.39	276.42	290.24
Chilecito 29	IsoB	F	5	145.12	268.12	308.33
Chilecito 29	IsoB	F	6	158.11	271.05	308.6
Chilecito 29	IsoB	F	7	151.48	256.16	276.83
Chilecito 29	IsoB	F	1	148.39	275.66	302.34
Chilecito 29	IsoB	F	2	138.22	263.93	304.12
Chilecito 29	IsoB	F	3	151.08	266.99	289.46
Chilecito 29	IsoB	F	4	135.09	263.01	295.33
Chilecito 29	IsoB	F	5	138	261.3	278.26
Chilecito 29	IsoB	F	6	147.63	262.69	291.29
Chilecito 29	IsoB	F	1	163.17	276.13	303.82
Chilecito 29	IsoB	F	2	157.49	273.25	320.66
Chilecito 29	IsoB	F	3	147.92	267.37	299.08
Chilecito 29	IsoB	F	4	137.41	275.18	301.39
Chilecito 29	IsoB	M	1	134.4	248.07	274.19
Chilecito 29	IsoB	M	2	138.5	254.53	290.41
Chilecito 29	IsoB	M	3	131.5	260.43	284.4
Chilecito 29	IsoB	M	4	137.19	248.2	267.84
Chilecito 29	IsoB	M	1	128.36	254.47	271.45
Chilecito 29	IsoB	M	2	141.82	254.61	269.56
Chilecito 29	IsoB	M	3	125.24	256.86	264.2
Chilecito 29	IsoB	M	4	123.23	254.7	278.17
Chilecito 29	IsoB	M	1	126.4	245.81	259.38
Chilecito 29	IsoB	M	2	150.55	251.29	272.62
Chilecito 29	IsoB	M	3	146.87	266.69	290.93
Chilecito 29	IsoB	M	4	137.03	238.02	244.75
Chilecito 29	IsoB	M	5	141.44	246.43	258.02
Chilecito 29	IsoB	M	6	145.73	248.64	259.67
Chilecito 29	IsoB	M	1	141.68	265	282.8
Chilecito 29	IsoB	M	2	144.03	251.16	281.66
Chilecito 29	IsoB	M	3	139.52	258.7	278.1
Chilecito 29	IsoB	M	4	143.74	246.11	270.63
Güemes 269	IsoB	F	1	136.69	251.86	281.11
Güemes 269	IsoB	F	2	157.7	274.93	312.26
Güemes 269	IsoB	F	3	130.12	265.93	297.2
Güemes 269	IsoB	F	4	142.64	252.73	260.53
Güemes 269	IsoB	F	5	118.79	255.2	278.78
Güemes 269	IsoB	F	1	159.21	290.34	321.97
Güemes 269	IsoB	F	2	139.7	259.42	282.21
Güemes 269	IsoB	F	3	158.14	262.19	322.05
Güemes 269	IsoB	F	4	119.36	212.6	246.02
Güemes 269	IsoB	F	1	146.17	286.67	306.07
Güemes 269	IsoB	F	2	153.21	278.58	292.86
Güemes 269	IsoB	F	3	137.32	253.4	280.81
Güemes 269	IsoB	F	4	141.03	259.41	275.33
Güemes 269	IsoB	F	5	134.89	258.07	304.87
Güemes 269	IsoB	F	6	143.81	270.28	301.98
Güemes 269	IsoB	F	1	128.14	269.8	286.56
Güemes 269	IsoB	F	2	140	264.37	284.11
Güemes 269	IsoB	F	3	144.07	265.59	284.95
Güemes 269	IsoB	F	4	149.45	270.91	287.94
Güemes 269	IsoB	F	5	153.05	279.09	301.12
Güemes 269	IsoB	M	1	141.03	252.12	271.81
Güemes 269	IsoB	M	2	120.81	246.03	269.76
Güemes 269	IsoB	M	3	113.6	240.35	261.28
Güemes 269	IsoB	M	4	135.06	241.02	255.22
Güemes 269	IsoB	M	5	132.08	257.11	278.03
Güemes 269	IsoB	M	1	130.63	248.28	272.13
Güemes 269	IsoB	M	2	134.09	229.96	253.03
Güemes 269	IsoB	M	3	130.6	258.23	267.08
Güemes 269	IsoB	M	4	129	256.43	267.23
Güemes 269	IsoB	M	1	124.92	252.72	269.46
Güemes 269	IsoB	M	2	136.57	247.99	267.09
Güemes 269	IsoB	M	3	125.9	221.31	226.43
Güemes 269	IsoB	M	4	126.85	256.2	285.95
Güemes 269	IsoB	M	1	135.21	245.93	265.35
Güemes 269	IsoB	M	2	132.85	251.45	255.14
Güemes 269	IsoB	M	3	120	248.56	266.6
Güemes 269	IsoB	M	4	151.49	256.45	267.32
Güemes 269	IsoB	M	5	130.61	251.51	260.23
Güemes 269	IsoB	M	6	122.8	243.79	268.8
Güemes 269	IsoB	M	7	139.29	246.22	261.63
Jáchal 5	IsoB	F	1	152.27	266.42	322
Jáchal 5	IsoB	F	2	149.4	269.67	298.72
Jáchal 5	IsoB	F	3	143.59	268.08	300.84
Jáchal 5	IsoB	F	4	135.99	274.61	315.04
Jáchal 5	IsoB	F	5	125.78	252.79	283.21
Jáchal 5	IsoB	F	1	147.05	275.28	258.85
Jáchal 5	IsoB	F	2	139.27	279.61	312
Jáchal 5	IsoB	F	3	151.4	277.95	313.25
Jáchal 5	IsoB	F	4	140.94	275.07	303.99
Jáchal 5	IsoB	F	5	144.26	274.88	302.69
Jáchal 5	IsoB	F	1	150.22	279.87	308.78
Jáchal 5	IsoB	F	2	151.65	272.42	312.03
Jáchal 5	IsoB	F	3	150.4	275.73	295
Jáchal 5	IsoB	F	4	143.89	261.84	301.86
Jáchal 5	IsoB	F	5	152.31	282.93	298.8
Jáchal 5	IsoB	F	1	148.61	273.62	307.57
Jáchal 5	IsoB	F	2	118.53	270.65	296.82
Jáchal 5	IsoB	F	3	145.21	279.93	306.28
Jáchal 5	IsoB	F	4	151.65	277.22	300.67
Jáchal 5	IsoB	F	5	140.81	274.39	311.29
Jáchal 5	IsoB	M	1	141.61	252.98	273.19
Jáchal 5	IsoB	M	2	122.49	256.76	265.1
Jáchal 5	IsoB	M	3	139.95	257.5	268.05
Jáchal 5	IsoB	M	4	140.09	260.93	288.38
Jáchal 5	IsoB	M	5	142.2	268.29	292.56
Jáchal 5	IsoB	M	1	129.76	235.13	267.68
Jáchal 5	IsoB	M	2	136.95	252.25	272.36
Jáchal 5	IsoB	M	3	125.25	256.91	273.1
Jáchal 5	IsoB	M	4	138.58	262.29	265.11
Jáchal 5	IsoB	M	5	141.32	263.89	275.76
Jáchal 5	IsoB	M	1	133.82	258.04	286.92
Jáchal 5	IsoB	M	2	140.55	258.66	293.82
Jáchal 5	IsoB	M	3	131.76	250.45	285.05
Jáchal 5	IsoB	M	4	127.1	258.7	262.98
Jáchal 5	IsoB	M	5	143.59	256.44	287.36
Jáchal 5	IsoB	M	1	135.79	262.07	276.74
Jáchal 5	IsoB	M	2	134.83	263.96	283.45
Jáchal 5	IsoB	M	3	140.24	255.98	273.4
Jáchal 5	IsoB	M	4	141.87	262.77	288.2
Jáchal 5	IsoB	M	5	137.2	248.6	266.15
Lavalle 12	IsoB	F	1	141.66	277.19	293.83
Lavalle 12	IsoB	F	2	144.51	261.02	271.02
Lavalle 12	IsoB	F	3	121.33	260.65	296.92
Lavalle 12	IsoB	F	4	138.64	273.27	312.75
Lavalle 12	IsoB	F	5	134.71	269.46	300.06
Lavalle 12	IsoB	F	1	145.72	255.22	288.77
Lavalle 12	IsoB	F	2	134.38	251.21	284.4
Lavalle 12	IsoB	F	3	140.13	267.09	307.2
Lavalle 12	IsoB	F	4	140.42	279.87	318.15
Lavalle 12	IsoB	F	5	140.69	270.48	321.07
Lavalle 12	IsoB	F	6	135	255.13	276.55
Lavalle 12	IsoB	F	7	139.09	275.54	304.9
Lavalle 12	IsoB	F	1	136.19	271.59	304.92
Lavalle 12	IsoB	F	2	145.03	265	297.2
Lavalle 12	IsoB	F	3	144.94	278.6	303.76
Lavalle 12	IsoB	F	4	141.23	269.24	304.47
Lavalle 12	IsoB	F	5	142.24	274.19	296.52
Lavalle 12	IsoB	F	1	145.45	270.08	315.33
Lavalle 12	IsoB	F	2	138.42	259.14	290.5
Lavalle 12	IsoB	F	3	123	248.67	270.43
Lavalle 12	IsoB	M	1	131.88	253.51	269.15
Lavalle 12	IsoB	M	2	136.03	253.01	257.73
Lavalle 12	IsoB	M	3	124.48	220.51	234.87
Lavalle 12	IsoB	M	4	109.17	235.61	238.19
Lavalle 12	IsoB	M	1	131.85	255.36	265.66
Lavalle 12	IsoB	M	2	139	269.15	277.36
Lavalle 12	IsoB	M	3	134.85	263.54	273.53
Lavalle 12	IsoB	M	1	139.09	247.76	269.88
Lavalle 12	IsoB	M	1	136.36	251.19	269.24
Lavalle 12	IsoB	M	1	141.03	267.57	264.22
Lavalle 12	IsoB	M	2	136.95	249.61	273.64
Lavalle 12	IsoB	M	3	108.67	250.89	265.23
Lavalle 12	IsoB	M	4	129.84	258.91	273.47
Lavalle 12	IsoB	M	5	122.38	240.67	266.18
Lavalle 12	IsoB	M	6	131.53	250.06	273.64
Lavalle 12	IsoB	M	7	126.66	244.44	258.15
Lavalle 12	IsoB	M	8	133.41	250.2	260.82
Lavalle 12	IsoB	M	9	135.8	250.6	261.96
Lavalle 12	IsoB	M	1	116.69	240.57	252.56
Lavalle 12	IsoB	M	2	118	245.02	249.23
Lavalle 12	IsoB	M	3	129.54	258.81	293.04
Lavalle 12	IsoB	M	4	138.09	253.44	266.25
Neuquén 58	IsoB	F	1	150.71	289.43	313.65
Neuquén 58	IsoB	F	2	150.08	278.82	310.74
Neuquén 58	IsoB	F	3	141.17	278.82	304.24
Neuquén 58	IsoB	F	4	141.01	280.49	301.26
Neuquén 58	IsoB	F	5	152	275.12	315.83
Neuquén 58	IsoB	F	1	151.33	273.72	299.34
Neuquén 58	IsoB	F	2	132.42	263.86	330.22
Neuquén 58	IsoB	F	3	140.04	275.98	304.14
Neuquén 58	IsoB	F	4	139.52	262.92	287.41
Neuquén 58	IsoB	F	5	129.87	275.05	290.52
Neuquén 58	IsoB	F	1	145.78	271.01	305.85
Neuquén 58	IsoB	F	2	158.26	289.5	314.88
Neuquén 58	IsoB	F	3	155.66	281.26	322.91
Neuquén 58	IsoB	F	4	149.68	281.23	322.19
Neuquén 58	IsoB	F	5	149.25	272.81	303.64
Neuquén 58	IsoB	F	1	151.45	281.68	305.59
Neuquén 58	IsoB	F	2	158.38	281.37	323.37
Neuquén 58	IsoB	F	3	145.1	286.02	298.97
Neuquén 58	IsoB	F	4	147.5	270.41	310.65
Neuquén 58	IsoB	F	5	150.27	286.3	313.08
Neuquén 58	IsoB	M	1	140.92	250.8	272.39
Neuquén 58	IsoB	M	2	134.62	242.32	261.62
Neuquén 58	IsoB	M	3	141.2	264.61	268.08
Neuquén 58	IsoB	M	4	134.54	269.67	264.07
Neuquén 58	IsoB	M	5	136.4	279.34	293.1
Neuquén 58	IsoB	M	1	139.13	257.15	273.42
Neuquén 58	IsoB	M	2	144.4	262.62	284.74
Neuquén 58	IsoB	M	3	122.43	251.72	268.81
Neuquén 58	IsoB	M	4	137.61	241.01	254
Neuquén 58	IsoB	M	5	138.68	265.8	300.4
Neuquén 58	IsoB	M	6	125.2	245.6	269.07
Neuquén 58	IsoB	M	1	139.86	259.13	283
Neuquén 58	IsoB	M	2	141.44	261.22	284.62
Neuquén 58	IsoB	M	3	135.8	261.81	283.47
Neuquén 58	IsoB	M	4	137.09	258.7	268.74
Neuquén 58	IsoB	M	5	137.19	264.2	273.19
Neuquén 58	IsoB	M	1	148.01	262	305.25
Neuquén 58	IsoB	M	2	136	261.28	271.11
Neuquén 58	IsoB	M	3	133.93	253.95	263.77
Neuquén 58	IsoB	M	4	141.89	265.35	274.59
Neuquén 58	IsoB	M	5	144.25	265.75	295.72
San Blas 29	IsoB	F	1	159.3	288.14	312.74
San Blas 29	IsoB	F	2	136.62	276.13	316.86
San Blas 29	IsoB	F	3	154.01	276.63	291.93
San Blas 29	IsoB	F	4	134.54	275.22	305.63
San Blas 29	IsoB	F	5	153.39	287.79	330.76
San Blas 29	IsoB	F	1	145.43	268.13	312.7
San Blas 29	IsoB	F	2	146.29	274.05	307.95
San Blas 29	IsoB	F	3	147.41	278.06	291.36
San Blas 29	IsoB	F	4	138.03	272.52	319.58
San Blas 29	IsoB	F	5	153.06	281.71	297.2
San Blas 29	IsoB	F	1	156.44	289.85	327.83
San Blas 29	IsoB	F	2	132.31	273.22	298.57
San Blas 29	IsoB	F	3	151.46	273.51	290.26
San Blas 29	IsoB	F	4	146.11	279.43	306.34
San Blas 29	IsoB	F	5	152.16	284.57	299.11
San Blas 29	IsoB	F	1	152.49	285.58	301.88
San Blas 29	IsoB	F	2	147.17	273.41	305.37
San Blas 29	IsoB	F	3	142.27	277.32	295
San Blas 29	IsoB	F	4	161.24	279.87	302.32
San Blas 29	IsoB	F	5	150.75	278.1	301.9
San Blas 29	IsoB	M	1	127.95	229.83	239.12
San Blas 29	IsoB	M	2	148.98	259.33	270.69
San Blas 29	IsoB	M	3	147.9	260.43	275.57
San Blas 29	IsoB	M	4	126.65	255.93	254.88
San Blas 29	IsoB	M	5	140.23	252.2	245.46
San Blas 29	IsoB	M	1	148.08	255.16	269.95
San Blas 29	IsoB	M	2	145.25	259.59	271.92
San Blas 29	IsoB	M	3	152.12	256.6	275.64
San Blas 29	IsoB	M	4	126.65	257.61	275.97
San Blas 29	IsoB	M	5	126.1	232.05	236.23
San Blas 29	IsoB	M	1	147.12	266.27	272.97
San Blas 29	IsoB	M	2	134.83	264.61	286.5
San Blas 29	IsoB	M	3	133.78	267.03	282.68
San Blas 29	IsoB	M	4	131.05	262.77	279.86
San Blas 29	IsoB	M	5	137.61	256.84	263.3
San Blas 29	IsoB	M	1	130.21	253.21	276.24
San Blas 29	IsoB	M	2	142.43	257.5	271.69
San Blas 29	IsoB	M	3	143.03	257.53	269.31
San Blas 29	IsoB	M	4	132.92	261.37	276.66
San Blas 29	IsoB	M	5	143.69	255.27	273.63
