# Supplementary material for: Natural Genetic Variation and Candidate Genes for Morphological Traits in Drosophila melanogaster
Source: PLoS One. 2016 Jul 26;11(7):e0160069. doi: 10.1371/journal.pone.0160069 (PMC4961385; doi:10.1371/journal.pone.0160069)
Supplement: S15 Appendix — Face width, head width and thorax length measurements corresponding to the studied individuals derived from the complementation tests performed for CG14478. (XLSX) [file pone.0160069.s015.xlsx]

## Sheet: CG14478
Sustitution line	Mutant line	Sex	Individual	FW	HW	TL
Chilecito 29	BG02690	F	1	135.15	243.97	268.6
Chilecito 29	BG02690	F	1	138.77	265	298.83
Chilecito 29	BG02690	F	2	127.28	257.97	312.03
Chilecito 29	BG02690	F	3	142.21	266.72	309.11
Chilecito 29	BG02690	F	4	136.09	271.05	305.81
Chilecito 29	BG02690	F	5	145.03	264.71	309.23
Chilecito 29	BG02690	F	6	142.64	265.11	308.73
Chilecito 29	BG02690	F	7	145.34	273.94	306.66
Chilecito 29	BG02690	F	8	149.48	273.91	292.31
Chilecito 29	BG02690	F	9	132.97	267.05	291.73
Chilecito 29	BG02690	F	1	147.51	274.63	302.21
Chilecito 29	BG02690	F	2	142.64	270.44	302.48
Chilecito 29	BG02690	F	3	135.83	268.46	287.56
Chilecito 29	BG02690	F	4	138.09	229.01	266.37
Chilecito 29	BG02690	F	5	147.12	265.00	298.85
Chilecito 29	BG02690	F	1	133.42	267.53	303.35
Chilecito 29	BG02690	F	2	148.81	268.65	299.67
Chilecito 29	BG02690	F	3	146.86	266.99	288.33
Chilecito 29	BG02690	F	1	152.32	271.83	296.29
Chilecito 29	BG02690	F	2	141.4	260.52	298.65
Chilecito 29	BG02690	M	1	136.18	255.05	269.55
Chilecito 29	BG02690	M	2	135	254.26	273.25
Chilecito 29	BG02690	M	3	135.79	248.92	268.87
Chilecito 29	BG02690	M	4	141.03	256.16	268.04
Chilecito 29	BG02690	M	5	135.8	253.4	265.82
Chilecito 29	BG02690	M	1	134.03	239.00	254.02
Chilecito 29	BG02690	M	2	138.23	253.44	273.25
Chilecito 29	BG02690	M	3	140.43	246	271.18
Chilecito 29	BG02690	M	4	131.46	258.94	272.08
Chilecito 29	BG02690	M	5	145.34	251.55	271.65
Chilecito 29	BG02690	M	6	140.93	252.96	272.68
Chilecito 29	BG02690	M	7	137.09	263.01	284.19
Chilecito 29	BG02690	M	1	139.01	253.73	270.93
Chilecito 29	BG02690	M	2	117.29	249.4	263.75
Chilecito 29	BG02690	M	3	138.77	264.64	287.38
Chilecito 29	BG02690	M	4	130.03	255.28	267.61
Chilecito 29	BG02690	M	5	137.32	248.86	272.74
Chilecito 29	BG02690	M	1	124.28	230.53	240.14
Chilecito 29	BG02690	M	2	143.12	251.11	270.77
Chilecito 29	BG02690	M	3	142.71	260.28	275.54
Güemes 269	BG02690	F	1	155.24	276.96	299.79
Güemes 269	BG02690	F	2	144.59	269.94	312.82
Güemes 269	BG02690	F	3	139.04	260.57	281.68
Güemes 269	BG02690	F	4	141.87	264.34	298.4
Güemes 269	BG02690	F	5	148.12	263.43	292.45
Güemes 269	BG02690	F	6	137	270.19	285.83
Güemes 269	BG02690	F	7	145.34	266.56	304.17
Güemes 269	BG02690	F	8	147	270	281.26
Güemes 269	BG02690	F	1	160.07	272.21	300.71
Güemes 269	BG02690	F	2	148.38	265.38	294.24
Güemes 269	BG02690	F	3	146.54	268.66	300.85
Güemes 269	BG02690	F	4	129.03	251.41	280.81
Güemes 269	BG02690	F	1	147.43	261.44	298.3
Güemes 269	BG02690	F	2	153.94	261.47	319.92
Güemes 269	BG02690	F	3	148.86	278.86	316.55
Güemes 269	BG02690	F	1	127.58	264.2	288.47
Güemes 269	BG02690	F	2	120.35	272.46	308.29
Güemes 269	BG02690	F	3	153.81	273.44	305.94
Güemes 269	BG02690	F	4	147.05	265.37	294.98
Güemes 269	BG02690	M	1	123.2	261.23	268.16
Güemes 269	BG02690	M	2	129.62	252.77	285.67
Güemes 269	BG02690	M	3	127.74	232.3	266.19
Güemes 269	BG02690	M	4	135	250.07	255.38
Güemes 269	BG02690	M	5	109.2	235.47	257.77
Güemes 269	BG02690	M	6	133.66	248.2	261.35
Güemes 269	BG02690	M	1	144.26	235.59	259.62
Güemes 269	BG02690	M	2	132.54	255.71	275.63
Güemes 269	BG02690	M	1	125.77	239.2	251.21
Güemes 269	BG02690	M	2	127.13	243.4	252.49
Güemes 269	BG02690	M	3	136.47	238.32	229.98
Güemes 269	BG02690	M	1	133.09	255.02	265.93
Güemes 269	BG02690	M	2	135.18	252.24	267.75
Güemes 269	BG02690	M	3	129.47	248.73	262.53
Güemes 269	BG02690	M	4	127.58	242.99	264.4
Güemes 269	BG02690	M	5	141.03	259.8	275.33
Jáchal 5	BG02690	F	1	139.83	267.92	296.23
Jáchal 5	BG02690	F	2	144.96	272.26	292.53
Jáchal 5	BG02690	F	3	150.76	272.26	300.93
Jáchal 5	BG02690	F	4	133.93	261.23	293.04
Jáchal 5	BG02690	F	5	155.8	276.92	304.81
Jáchal 5	BG02690	F	1	145.4	267.24	301.82
Jáchal 5	BG02690	F	2	137.82	271.53	298.83
Jáchal 5	BG02690	F	3	139.98	265.2	301.11
Jáchal 5	BG02690	F	4	141.68	266.9	294.21
Jáchal 5	BG02690	F	5	145	259.77	286.62
Jáchal 5	BG02690	F	1	144.81	275.04	301.18
Jáchal 5	BG02690	F	2	137.3	268.75	292.07
Jáchal 5	BG02690	F	3	141.48	281.46	297.64
Jáchal 5	BG02690	F	4	149.21	277.36	303.53
Jáchal 5	BG02690	F	5	138.96	269.12	308.7
Jáchal 5	BG02690	F	1	145.91	265.77	294.55
Jáchal 5	BG02690	F	2	139.09	266.72	298.88
Jáchal 5	BG02690	F	3	137.79	261.98	302.21
Jáchal 5	BG02690	F	4	149.38	272.15	309.2
Jáchal 5	BG02690	F	5	160.65	284.8	324.97
Jáchal 5	BG02690	M	1	139.59	272.01	276.7
Jáchal 5	BG02690	M	2	124.65	242.64	261.35
Jáchal 5	BG02690	M	1	139.43	257.42	271.28
Jáchal 5	BG02690	M	2	141.04	246.35	268.94
Jáchal 5	BG02690	M	3	125	237.7	260.93
Jáchal 5	BG02690	M	4	135.59	247.42	255.52
Jáchal 5	BG02690	M	5	136.69	245.09	268.92
Jáchal 5	BG02690	M	6	125.92	243.82	265.98
Jáchal 5	BG02690	M	7	118.85	237.19	250.6
Jáchal 5	BG02690	M	1	121.2	254.16	249.18
Jáchal 5	BG02690	M	2	137.97	247.23	273.15
Jáchal 5	BG02690	M	3	139.67	245.09	256.83
Jáchal 5	BG02690	M	4	134.61	250.91	262.09
Jáchal 5	BG02690	M	5	126.57	249.06	277.11
Jáchal 5	BG02690	M	1	130.6	240.98	264.44
Jáchal 5	BG02690	M	2	123.76	250.57	269.25
Jáchal 5	BG02690	M	3	128.41	250.78	265.65
Jáchal 5	BG02690	M	4	130.14	246.29	275.5
Jáchal 5	BG02690	M	5	129.53	258.55	269.43
Jáchal 5	BG02690	M	6	140.12	248.97	262.62
Lavalle 12	BG02690	F	1	146.22	290.13	317.18
Lavalle 12	BG02690	F	1	141.83	264.15	313.54
Lavalle 12	BG02690	F	1	142.66	261.19	289.17
Lavalle 12	BG02690	F	2	137	261.03	302.2
Lavalle 12	BG02690	F	3	140.46	251.64	267.23
Lavalle 12	BG02690	F	1	136.96	263.23	281.52
Lavalle 12	BG02690	F	2	144.9	267.42	306.37
Lavalle 12	BG02690	F	3	145	280.71	316.61
Lavalle 12	BG02690	F	4	132.19	259.79	290.08
Lavalle 12	BG02690	M	1	136.62	267.74	271.49
Lavalle 12	BG02690	M	1	116.78	247.59	267.29
Lavalle 12	BG02690	M	2	132.64	253.57	264.98
Lavalle 12	BG02690	M	3	115.66	258.07	271.49
Lavalle 12	BG02690	M	4	125.88	248.32	267.12
Lavalle 12	BG02690	M	5	123.86	253.43	274.05
Lavalle 12	BG02690	M	1	125.16	252.88	266.51
Lavalle 12	BG02690	M	2	123.98	250.8	280.18
Lavalle 12	BG02690	M	3	128.84	257.96	282.8
Lavalle 12	BG02690	M	4	123.98	260.28	276.33
Lavalle 12	BG02690	M	5	132.41	255.07	276.39
Lavalle 12	BG02690	M	1	137.13	251.07	271.18
Lavalle 12	BG02690	M	2	139.43	269.27	268.82
Lavalle 12	BG02690	M	3	127.41	265.84	272.62
Lavalle 12	BG02690	M	4	139.23	264.27	278.21
Neuquén 58	BG02690	F	1	145.4	258.68	272.43
Neuquén 58	BG02690	F	2	151.45	260.42	288.26
Neuquén 58	BG02690	F	3	134.46	247.51	305.49
Neuquén 58	BG02690	F	4	151.08	267.81	316.6
Neuquén 58	BG02690	F	5	138.74	268.78	303.49
Neuquén 58	BG02690	F	1	128.63	247.95	282.66
Neuquén 58	BG02690	F	2	145.12	268.4	275.96
Neuquén 58	BG02690	F	3	138.83	268.81	300.53
Neuquén 58	BG02690	F	4	132.59	263.53	281.01
Neuquén 58	BG02690	F	5	139.4	258.6	281.35
Neuquén 58	BG02690	F	1	145.84	275.47	302.71
Neuquén 58	BG02690	F	2	146.41	278.13	303.7
Neuquén 58	BG02690	F	3	139.99	278.26	303.17
Neuquén 58	BG02690	F	4	145.87	267.53	299.15
Neuquén 58	BG02690	F	5	153.52	279.83	301.84
Neuquén 58	BG02690	F	1	138.41	268.78	285.78
Neuquén 58	BG02690	F	2	152.2	273.12	298.21
Neuquén 58	BG02690	F	3	146.49	273.88	289.82
Neuquén 58	BG02690	F	4	153.05	277	297.84
Neuquén 58	BG02690	F	5	150.85	278.31	303.49
Neuquén 58	BG02690	M	1	130.19	242.57	242.33
Neuquén 58	BG02690	M	2	129.14	248.7	249.44
Neuquén 58	BG02690	M	3	145.83	260.35	263.79
Neuquén 58	BG02690	M	4	132.91	249.57	279.38
Neuquén 58	BG02690	M	5	128.08	252.24	260.56
Neuquén 58	BG02690	M	6	134.35	243.3	263.53
Neuquén 58	BG02690	M	1	133.15	255.27	271.91
Neuquén 58	BG02690	M	2	119.04	242.07	246
Neuquén 58	BG02690	M	3	134.41	248.21	266.02
Neuquén 58	BG02690	M	4	138.29	241.97	256.44
Neuquén 58	BG02690	M	1	130.82	244.59	256.7
Neuquén 58	BG02690	M	2	135.88	266.6	271.02
Neuquén 58	BG02690	M	3	125.42	250.58	270.15
Neuquén 58	BG02690	M	4	136.57	241.96	257.03
Neuquén 58	BG02690	M	5	141.16	255.39	260.38
Neuquén 58	BG02690	M	6	132.44	251.91	257.51
Neuquén 58	BG02690	M	1	130.39	257.5	269.43
Neuquén 58	BG02690	M	2	120.5	211.81	225.58
Neuquén 58	BG02690	M	3	131.75	252.96	260.5
Neuquén 58	BG02690	M	4	131.7	243.85	244.03
San Blas 29	BG02690	F	1	131.18	256.76	296.15
San Blas 29	BG02690	F	2	145.41	277.6	299.06
San Blas 29	BG02690	F	3	150.15	278.11	307.07
San Blas 29	BG02690	F	4	147.25	281.01	306.01
San Blas 29	BG02690	F	1	153.94	278.41	305.62
San Blas 29	BG02690	F	1	162.1	303.03	293.29
San Blas 29	BG02690	F	1	148.49	277.02	300.64
San Blas 29	BG02690	M	1	129.56	265.51	272.64
San Blas 29	BG02690	M	2	134.85	258.5	271.05
San Blas 29	BG02690	M	3	132.19	249.57	272.62
San Blas 29	BG02690	M	4	133.41	244.38	259.51
San Blas 29	BG02690	M	5	131.47	265	264.6
San Blas 29	BG02690	M	1	138.45	261.28	276.2
San Blas 29	BG02690	M	2	146.11	261.73	289.17
San Blas 29	BG02690	M	3	139.32	225.82	279.06
San Blas 29	BG02690	M	4	130.6	252.03	283.15
San Blas 29	BG02690	M	5	133.27	259.62	284.3
San Blas 29	BG02690	M	6	149.7	265.57	293.72
San Blas 29	BG02690	M	1	159.4	282.21	298.89
San Blas 29	BG02690	M	2	160.2	289.44	291.61
San Blas 29	BG02690	M	1	147.87	251.81	262.02
San Blas 29	BG02690	M	2	144.62	271.33	285
Chilecito 29	IsoB	F	1	147.09	270.07	311.21
Chilecito 29	IsoB	F	2	136.24	266.15	303.44
Chilecito 29	IsoB	F	3	141.42	268	301.23
Chilecito 29	IsoB	F	1	150.46	262.83	301.94
Chilecito 29	IsoB	F	2	145.26	268.17	297.63
Chilecito 29	IsoB	F	3	139.09	273.65	298.53
Chilecito 29	IsoB	F	4	154.39	276.42	290.24
Chilecito 29	IsoB	F	5	145.12	268.12	308.33
Chilecito 29	IsoB	F	6	158.11	271.05	308.6
Chilecito 29	IsoB	F	7	151.48	256.16	276.83
Chilecito 29	IsoB	F	1	148.39	275.66	302.34
Chilecito 29	IsoB	F	2	138.22	263.93	304.12
Chilecito 29	IsoB	F	3	151.08	266.99	289.46
Chilecito 29	IsoB	F	4	135.09	263.01	295.33
Chilecito 29	IsoB	F	5	138	261.3	278.26
Chilecito 29	IsoB	F	6	147.63	262.69	291.29
Chilecito 29	IsoB	F	1	163.17	276.13	303.82
Chilecito 29	IsoB	F	2	157.49	273.25	320.66
Chilecito 29	IsoB	F	3	147.92	267.37	299.08
Chilecito 29	IsoB	F	4	137.41	275.18	301.39
Chilecito 29	IsoB	M	1	134.4	248.07	274.19
Chilecito 29	IsoB	M	2	138.5	254.53	290.41
Chilecito 29	IsoB	M	3	131.5	260.43	284.4
Chilecito 29	IsoB	M	4	137.19	248.2	267.84
Chilecito 29	IsoB	M	1	128.36	254.47	271.45
Chilecito 29	IsoB	M	2	141.82	254.61	269.56
Chilecito 29	IsoB	M	3	125.24	256.86	264.2
Chilecito 29	IsoB	M	4	123.23	254.7	278.17
Chilecito 29	IsoB	M	1	126.4	245.81	259.38
Chilecito 29	IsoB	M	2	150.55	251.29	272.62
Chilecito 29	IsoB	M	3	146.87	266.69	290.93
Chilecito 29	IsoB	M	4	137.03	238.02	244.75
Chilecito 29	IsoB	M	5	141.44	246.43	258.02
Chilecito 29	IsoB	M	6	145.73	248.64	259.67
Chilecito 29	IsoB	M	1	141.68	265	282.8
Chilecito 29	IsoB	M	2	144.03	251.16	281.66
Chilecito 29	IsoB	M	3	139.52	258.7	278.1
Chilecito 29	IsoB	M	4	143.74	246.11	270.63
Güemes 269	IsoB	F	1	136.69	251.86	281.11
Güemes 269	IsoB	F	2	157.7	274.93	312.26
Güemes 269	IsoB	F	3	130.12	265.93	297.2
Güemes 269	IsoB	F	4	142.64	252.73	260.53
Güemes 269	IsoB	F	5	118.79	255.2	278.78
Güemes 269	IsoB	F	1	159.21	290.34	321.97
Güemes 269	IsoB	F	2	139.7	259.42	282.21
Güemes 269	IsoB	F	3	158.14	262.19	322.05
Güemes 269	IsoB	F	4	119.36	212.6	246.02
Güemes 269	IsoB	F	1	146.17	286.67	306.07
Güemes 269	IsoB	F	2	153.21	278.58	292.86
Güemes 269	IsoB	F	3	137.32	253.4	280.81
Güemes 269	IsoB	F	4	141.03	259.41	275.33
Güemes 269	IsoB	F	5	134.89	258.07	304.87
Güemes 269	IsoB	F	6	143.81	270.28	301.98
Güemes 269	IsoB	F	1	128.14	269.8	286.56
Güemes 269	IsoB	F	2	140	264.37	284.11
Güemes 269	IsoB	F	3	144.07	265.59	284.95
Güemes 269	IsoB	F	4	149.45	270.91	287.94
Güemes 269	IsoB	F	5	153.05	279.09	301.12
Güemes 269	IsoB	M	1	141.03	252.12	271.81
Güemes 269	IsoB	M	2	120.81	246.03	269.76
Güemes 269	IsoB	M	3	113.6	240.35	261.28
Güemes 269	IsoB	M	4	135.06	241.02	255.22
Güemes 269	IsoB	M	5	132.08	257.11	278.03
Güemes 269	IsoB	M	1	130.63	248.28	272.13
Güemes 269	IsoB	M	2	134.09	229.96	253.03
Güemes 269	IsoB	M	3	130.6	258.23	267.08
Güemes 269	IsoB	M	4	129	256.43	267.23
Güemes 269	IsoB	M	1	124.92	252.72	269.46
Güemes 269	IsoB	M	2	136.57	247.99	267.09
Güemes 269	IsoB	M	3	125.9	221.31	226.43
Güemes 269	IsoB	M	4	126.85	256.2	285.95
Güemes 269	IsoB	M	1	135.21	245.93	265.35
Güemes 269	IsoB	M	2	132.85	251.45	255.14
Güemes 269	IsoB	M	3	120	248.56	266.6
Güemes 269	IsoB	M	4	151.49	256.45	267.32
Güemes 269	IsoB	M	5	130.61	251.51	260.23
Güemes 269	IsoB	M	6	122.8	243.79	268.8
Güemes 269	IsoB	M	7	139.29	246.22	261.63
Jáchal 5	IsoB	F	1	152.27	266.42	322
Jáchal 5	IsoB	F	2	149.4	269.67	298.72
Jáchal 5	IsoB	F	3	143.59	268.08	300.84
Jáchal 5	IsoB	F	4	135.99	274.61	315.04
Jáchal 5	IsoB	F	5	125.78	252.79	283.21
Jáchal 5	IsoB	F	1	147.05	275.28	258.85
Jáchal 5	IsoB	F	2	139.27	279.61	312
Jáchal 5	IsoB	F	3	151.4	277.95	313.25
Jáchal 5	IsoB	F	4	140.94	275.07	303.99
Jáchal 5	IsoB	F	5	144.26	274.88	302.69
Jáchal 5	IsoB	F	1	150.22	279.87	308.78
Jáchal 5	IsoB	F	2	151.65	272.42	312.03
Jáchal 5	IsoB	F	3	150.4	275.73	295
Jáchal 5	IsoB	F	4	143.89	261.84	301.86
Jáchal 5	IsoB	F	5	152.31	282.93	298.8
Jáchal 5	IsoB	F	1	148.61	273.62	307.57
Jáchal 5	IsoB	F	2	118.53	270.65	296.82
Jáchal 5	IsoB	F	3	145.21	279.93	306.28
Jáchal 5	IsoB	F	4	151.65	277.22	300.67
Jáchal 5	IsoB	F	5	140.81	274.39	311.29
Jáchal 5	IsoB	M	1	141.61	252.98	273.19
Jáchal 5	IsoB	M	2	122.49	256.76	265.1
Jáchal 5	IsoB	M	3	139.95	257.5	268.05
Jáchal 5	IsoB	M	4	140.09	260.93	288.38
Jáchal 5	IsoB	M	5	142.2	268.29	292.56
Jáchal 5	IsoB	M	1	129.76	235.13	267.68
Jáchal 5	IsoB	M	2	136.95	252.25	272.36
Jáchal 5	IsoB	M	3	125.25	256.91	273.1
Jáchal 5	IsoB	M	4	138.58	262.29	265.11
Jáchal 5	IsoB	M	5	141.32	263.89	275.76
Jáchal 5	IsoB	M	1	133.82	258.04	286.92
Jáchal 5	IsoB	M	2	140.55	258.66	293.82
Jáchal 5	IsoB	M	3	131.76	250.45	285.05
Jáchal 5	IsoB	M	4	127.1	258.7	262.98
Jáchal 5	IsoB	M	5	143.59	256.44	287.36
Jáchal 5	IsoB	M	1	135.79	262.07	276.74
Jáchal 5	IsoB	M	2	134.83	263.96	283.45
Jáchal 5	IsoB	M	3	140.24	255.98	273.4
Jáchal 5	IsoB	M	4	141.87	262.77	288.2
Jáchal 5	IsoB	M	5	137.2	248.6	266.15
Lavalle 12	IsoB	F	1	141.66	277.19	293.83
Lavalle 12	IsoB	F	2	144.51	261.02	271.02
Lavalle 12	IsoB	F	3	121.33	260.65	296.92
Lavalle 12	IsoB	F	4	138.64	273.27	312.75
Lavalle 12	IsoB	F	5	134.71	269.46	300.06
Lavalle 12	IsoB	F	1	145.72	255.22	288.77
Lavalle 12	IsoB	F	2	134.38	251.21	284.4
Lavalle 12	IsoB	F	3	140.13	267.09	307.2
Lavalle 12	IsoB	F	4	140.42	279.87	318.15
Lavalle 12	IsoB	F	5	140.69	270.48	321.07
Lavalle 12	IsoB	F	6	135	255.13	276.55
Lavalle 12	IsoB	F	7	139.09	275.54	304.9
Lavalle 12	IsoB	F	1	136.19	271.59	304.92
Lavalle 12	IsoB	F	2	145.03	265	297.2
Lavalle 12	IsoB	F	3	144.94	278.6	303.76
Lavalle 12	IsoB	F	4	141.23	269.24	304.47
Lavalle 12	IsoB	F	5	142.24	274.19	296.52
Lavalle 12	IsoB	F	1	145.45	270.08	315.33
Lavalle 12	IsoB	F	2	138.42	259.14	290.5
Lavalle 12	IsoB	F	3	123	248.67	270.43
Lavalle 12	IsoB	M	1	131.88	253.51	269.15
Lavalle 12	IsoB	M	2	136.03	253.01	257.73
Lavalle 12	IsoB	M	3	124.48	220.51	234.87
Lavalle 12	IsoB	M	4	109.17	235.61	238.19
Lavalle 12	IsoB	M	1	131.85	255.36	265.66
Lavalle 12	IsoB	M	2	139	269.15	277.36
Lavalle 12	IsoB	M	3	134.85	263.54	273.53
Lavalle 12	IsoB	M	1	139.09	247.76	269.88
Lavalle 12	IsoB	M	1	136.36	251.19	269.24
Lavalle 12	IsoB	M	1	141.03	267.57	264.22
Lavalle 12	IsoB	M	2	136.95	249.61	273.64
Lavalle 12	IsoB	M	3	108.67	250.89	265.23
Lavalle 12	IsoB	M	4	129.84	258.91	273.47
Lavalle 12	IsoB	M	5	122.38	240.67	266.18
Lavalle 12	IsoB	M	6	131.53	250.06	273.64
Lavalle 12	IsoB	M	7	126.66	244.44	258.15
Lavalle 12	IsoB	M	8	133.41	250.2	260.82
Lavalle 12	IsoB	M	9	135.8	250.6	261.96
Lavalle 12	IsoB	M	1	116.69	240.57	252.56
Lavalle 12	IsoB	M	2	118	245.02	249.23
Lavalle 12	IsoB	M	3	129.54	258.81	293.04
Lavalle 12	IsoB	M	4	138.09	253.44	266.25
Neuquén 58	IsoB	F	1	150.71	289.43	313.65
Neuquén 58	IsoB	F	2	150.08	278.82	310.74
Neuquén 58	IsoB	F	3	141.17	278.82	304.24
Neuquén 58	IsoB	F	4	141.01	280.49	301.26
Neuquén 58	IsoB	F	5	152	275.12	315.83
Neuquén 58	IsoB	F	1	151.33	273.72	299.34
Neuquén 58	IsoB	F	2	132.42	263.86	330.22
Neuquén 58	IsoB	F	3	140.04	275.98	304.14
Neuquén 58	IsoB	F	4	139.52	262.92	287.41
Neuquén 58	IsoB	F	5	129.87	275.05	290.52
Neuquén 58	IsoB	F	1	145.78	271.01	305.85
Neuquén 58	IsoB	F	2	158.26	289.5	314.88
Neuquén 58	IsoB	F	3	155.66	281.26	322.91
Neuquén 58	IsoB	F	4	149.68	281.23	322.19
Neuquén 58	IsoB	F	5	149.25	272.81	303.64
Neuquén 58	IsoB	F	1	151.45	281.68	305.59
Neuquén 58	IsoB	F	2	158.38	281.37	323.37
Neuquén 58	IsoB	F	3	145.1	286.02	298.97
Neuquén 58	IsoB	F	4	147.5	270.41	310.65
Neuquén 58	IsoB	F	5	150.27	286.3	313.08
Neuquén 58	IsoB	M	1	140.92	250.8	272.39
Neuquén 58	IsoB	M	2	134.62	242.32	261.62
Neuquén 58	IsoB	M	3	141.2	264.61	268.08
Neuquén 58	IsoB	M	4	134.54	269.67	264.07
Neuquén 58	IsoB	M	5	136.4	279.34	293.1
Neuquén 58	IsoB	M	1	139.13	257.15	273.42
Neuquén 58	IsoB	M	2	144.4	262.62	284.74
Neuquén 58	IsoB	M	3	122.43	251.72	268.81
Neuquén 58	IsoB	M	4	137.61	241.01	254
Neuquén 58	IsoB	M	5	138.68	265.8	300.4
Neuquén 58	IsoB	M	6	125.2	245.6	269.07
Neuquén 58	IsoB	M	1	139.86	259.13	283
Neuquén 58	IsoB	M	2	141.44	261.22	284.62
Neuquén 58	IsoB	M	3	135.8	261.81	283.47
Neuquén 58	IsoB	M	4	137.09	258.7	268.74
Neuquén 58	IsoB	M	5	137.19	264.2	273.19
Neuquén 58	IsoB	M	1	148.01	262	305.25
Neuquén 58	IsoB	M	2	136	261.28	271.11
Neuquén 58	IsoB	M	3	133.93	253.95	263.77
Neuquén 58	IsoB	M	4	141.89	265.35	274.59
Neuquén 58	IsoB	M	5	144.25	265.75	295.72
San Blas 29	IsoB	F	1	159.3	288.14	312.74
San Blas 29	IsoB	F	2	136.62	276.13	316.86
San Blas 29	IsoB	F	3	154.01	276.63	291.93
San Blas 29	IsoB	F	4	134.54	275.22	305.63
San Blas 29	IsoB	F	5	153.39	287.79	330.76
San Blas 29	IsoB	F	1	145.43	268.13	312.7
San Blas 29	IsoB	F	2	146.29	274.05	307.95
San Blas 29	IsoB	F	3	147.41	278.06	291.36
San Blas 29	IsoB	F	4	138.03	272.52	319.58
San Blas 29	IsoB	F	5	153.06	281.71	297.2
San Blas 29	IsoB	F	1	156.44	289.85	327.83
San Blas 29	IsoB	F	2	132.31	273.22	298.57
San Blas 29	IsoB	F	3	151.46	273.51	290.26
San Blas 29	IsoB	F	4	146.11	279.43	306.34
San Blas 29	IsoB	F	5	152.16	284.57	299.11
San Blas 29	IsoB	F	1	152.49	285.58	301.88
San Blas 29	IsoB	F	2	147.17	273.41	305.37
San Blas 29	IsoB	F	3	142.27	277.32	295
San Blas 29	IsoB	F	4	161.24	279.87	302.32
San Blas 29	IsoB	F	5	150.75	278.1	301.9
San Blas 29	IsoB	M	1	127.95	229.83	239.12
San Blas 29	IsoB	M	2	148.98	259.33	270.69
San Blas 29	IsoB	M	3	147.9	260.43	275.57
San Blas 29	IsoB	M	4	126.65	255.93	254.88
San Blas 29	IsoB	M	5	140.23	252.2	245.46
San Blas 29	IsoB	M	1	148.08	255.16	269.95
San Blas 29	IsoB	M	2	145.25	259.59	271.92
San Blas 29	IsoB	M	3	152.12	256.6	275.64
San Blas 29	IsoB	M	4	126.65	257.61	275.97
San Blas 29	IsoB	M	5	126.1	232.05	236.23
San Blas 29	IsoB	M	1	147.12	266.27	272.97
San Blas 29	IsoB	M	2	134.83	264.61	286.5
San Blas 29	IsoB	M	3	133.78	267.03	282.68
San Blas 29	IsoB	M	4	131.05	262.77	279.86
San Blas 29	IsoB	M	5	137.61	256.84	263.3
San Blas 29	IsoB	M	1	130.21	253.21	276.24
San Blas 29	IsoB	M	2	142.43	257.5	271.69
San Blas 29	IsoB	M	3	143.03	257.53	269.31
San Blas 29	IsoB	M	4	132.92	261.37	276.66
San Blas 29	IsoB	M	5	143.69	255.27	273.63
